# Supplementary material for: Bis(2-hydroxy­benzaldehyde oximato-κO)triphenyl­anti­mony(V)
Source: Acta Crystallogr Sect E Struct Rep Online. 2009 Oct 28;65(Pt 11):m1438. doi: 10.1107/S1600536809043542 (PMC2971330; doi:10.1107/S1600536809043542)
Supplement: Supplementary file 1 [file e-65-m1438-sup1.cif]

##############################################################################
###                                                                        ###
###        Electronic paper (Acta Crystallographica Section E)             ###
###                                                                        ###
##############################################################################
#                                                                            #
# This CIF contains the data in a paper accepted for publication in Acta     #
# Crystallographica Section E. It conforms to the requirements of Notes      #
# for Authors for Section E, and has been peer reviewed under the auspices   #
# of the IUCr Commission on Journals.                                        #
#                                                                            #
# Full details of the Crystallographic Information File format               #
# are given in the paper "The Crystallographic Information File (CIF):       #
# a New Standard Archive File for Crystallography" by S. R. Hall, F. H.      #
# Allen and I. D. Brown [Acta Cryst. (1991), A47, 655-685].                  #
#                                                                            #
# The current version of the core CIF dictionary is obtainable from          #
# ftp://ftp.iucr.org/pub/cif_core.dic. The current version number is 2.4.    #
#                                                                            #
# Software is freely available for graphical display of the structure(s) in  #
# this CIF.  For information consult the CIF home page http://www.iucr.org/  #
# cif/home.html                                                              #
#                                                                            #
# This file may be used for bona fide research purposes within the           #
# scientific community so long as proper attribution is given to the journal # 
# article from which it was obtained.                                        #
#                                                                            #
##############################################################################
                                             
data_I
_audit_creation_method     SHELXL-97
_chemical_name_systematic
;
Bis(2-hydroxybenzaldehyde oximato-\k<i>O</i>)triphenylantimony(V)
;
_chemical_name_common     ?
_chemical_formula_moiety     'C32 H27 N2 O4 Sb'
_chemical_formula_sum     'C32 H27 N2 O4 Sb'
_chemical_formula_iupac     '[Sb (C6 H5)3 (C7 H6 N O2)2]'
_chemical_formula_weight     625.31
_chemical_melting_point     ?
_symmetry_cell_setting     'tetragonal'
_symmetry_space_group_name_H-M     'I 41/a '
_symmetry_space_group_name_Hall     '-I 4ad'
loop_
    _symmetry_equiv_pos_as_xyz
    'x, y, z'
    '-y+3/4, x+1/4, z+1/4'
    '-x+1/2, -y, z+1/2'
    'y+3/4, -x+3/4, z+3/4'
    'x+1/2, y+1/2, z+1/2'
    '-y+5/4, x+3/4, z+3/4'
    '-x+1, -y+1/2, z+1'
    'y+5/4, -x+5/4, z+5/4'
    '-x, -y, -z'
    'y-3/4, -x-1/4, -z-1/4'
    'x-1/2, y, -z-1/2'
    '-y-3/4, x-3/4, -z-3/4'
    '-x+1/2, -y+1/2, -z+1/2'
    'y-1/4, -x+1/4, -z+1/4'
    'x, y+1/2, -z'
    '-y-1/4, x-1/4, -z-1/4'
_cell_length_a     16.6012(15)
_cell_length_b     16.6012(15)
_cell_length_c     20.775(2)
_cell_angle_alpha     90.00
_cell_angle_beta     90.00
_cell_angle_gamma     90.00
_cell_volume     5725.6(9)
_cell_formula_units_Z     8
_cell_measurement_reflns_used     5826
_cell_measurement_theta_min     2.4535
_cell_measurement_theta_max     25.4835
_cell_measurement_temperature     298(2)
_exptl_crystal_description     block
_exptl_crystal_colour     colourless
_exptl_crystal_size_max     0.38
_exptl_crystal_size_mid     0.30
_exptl_crystal_size_min     0.17
_exptl_crystal_density_diffrn     1.451
_exptl_crystal_density_meas     ?
_exptl_crystal_density_method     'not measured'
_exptl_crystal_F_000     2528
_exptl_absorpt_coefficient_mu     1.002
_exptl_absorpt_correction_type     multi-scan
_exptl_absorpt_process_details     '(SADABS; Sheldrick, 1996)'
_exptl_absorpt_correction_T_min     0.7019
_exptl_absorpt_correction_T_max     0.8481
_exptl_special_details
;
;
_diffrn_ambient_temperature     298(2)
_diffrn_radiation_type     MoK\a
_diffrn_radiation_wavelength     0.71073
_diffrn_radiation_source     'fine-focus sealed tube'
_diffrn_radiation_monochromator     graphite
_diffrn_measurement_device_type     'Siemens SMART CCD area-detector'
_diffrn_measurement_method     '\f and \w'
_diffrn_detector_area_resol_mean     ?
_diffrn_reflns_number     17411
_diffrn_reflns_av_R_equivalents     0.0344
_diffrn_reflns_av_sigmaI/netI     0.0315
_diffrn_reflns_theta_min     1.57
_diffrn_reflns_theta_max     28.32
_diffrn_reflns_theta_full     28.32
_diffrn_measured_fraction_theta_max     0.976
_diffrn_measured_fraction_theta_full     0.976
_diffrn_reflns_limit_h_min     -21
_diffrn_reflns_limit_h_max     21
_diffrn_reflns_limit_k_min     -9
_diffrn_reflns_limit_k_max     22
_diffrn_reflns_limit_l_min     -26
_diffrn_reflns_limit_l_max     26
_diffrn_standards_number     0
_diffrn_standards_interval_count     0
_diffrn_standards_interval_time     0
_diffrn_standards_decay_%     0
_reflns_number_total     3487
_reflns_number_gt     2410
_reflns_threshold_expression     I>2\s(I)
_refine_ls_structure_factor_coef     Fsqd
_refine_ls_matrix_type     full
_refine_ls_R_factor_all     0.0632
_refine_ls_R_factor_gt     0.0307
_refine_ls_wR_factor_gt     0.0641
_refine_ls_wR_factor_ref     0.0850
_refine_ls_goodness_of_fit_ref     1.092
_refine_ls_restrained_S_all     1.092
_refine_ls_number_reflns     3487
_refine_ls_number_parameters     178
_refine_ls_number_restraints     0
_refine_ls_hydrogen_treatment     constr
_refine_ls_weighting_scheme     calc
_refine_ls_weighting_details
         'calc w=1/[\s^2^(Fo^2^)+(0.0300P)^2^+9.4858P] where P=(Fo^2^+2Fc^2^)/3'
_atom_sites_solution_hydrogens     geom
_atom_sites_solution_primary     direct
_atom_sites_solution_secondary     difmap
_refine_ls_shift/su_max     0.001
_refine_ls_shift/su_mean     0.000
_refine_diff_density_max     1.383
_refine_diff_density_min     -0.683
_refine_ls_extinction_method     none
_refine_ls_extinction_coef     ?
loop_
    _atom_type_symbol
    _atom_type_description
    _atom_type_scat_dispersion_real
    _atom_type_scat_dispersion_imag
    _atom_type_scat_source
    'C' 'C' 0.0033 0.0016
                         'International Tables Vol C Tables 4.2.6.8 and 6.1.1.4'
    'H' 'H' 0.0000 0.0000
                         'International Tables Vol C Tables 4.2.6.8 and 6.1.1.4'
    'N' 'N' 0.0061 0.0033
                         'International Tables Vol C Tables 4.2.6.8 and 6.1.1.4'
    'O' 'O' 0.0106 0.0060
                         'International Tables Vol C Tables 4.2.6.8 and 6.1.1.4'
    'Sb' 'Sb' -0.5866 1.5461
                         'International Tables Vol C Tables 4.2.6.8 and 6.1.1.4'
_computing_data_collection     'SMART (Siemens, 1996)'
_computing_cell_refinement     'SAINT (Siemens, 1996)'
_computing_data_reduction     'SAINT (Siemens, 1996)'
_computing_structure_solution     'SHELXS97 (Sheldrick, 2008)'
_computing_structure_refinement     'SHELXL97 (Sheldrick, 2008)'
_computing_molecular_graphics     'SHELXTL (Sheldrick, 2008)'
_computing_publication_material     'SHELXTL (Sheldrick, 2008)'
loop_
    _atom_site_type_symbol
    _atom_site_label
    _atom_site_fract_x
    _atom_site_fract_y
    _atom_site_fract_z
    _atom_site_U_iso_or_equiv
    _atom_site_adp_type
    _atom_site_calc_flag
    _atom_site_refinement_flags
    _atom_site_occupancy
    _atom_site_disorder_assembly
    _atom_site_disorder_group
    Sb Sb1 0.5000 0.7500 0.977300(13) 0.03630(10) Uani d S 1 . .
    N N1 0.65745(16) 0.80646(15) 0.93840(13) 0.0438(6) Uani d . 1 . .
    O O1 0.62512(13) 0.74876(13) 0.97978(10) 0.0442(5) Uani d . 1 . .
    O O2 0.66631(16) 0.89097(18) 0.83231(13) 0.0716(8) Uani d . 1 . .
    H H2 0.6454 0.8611 0.8589 0.107 Uiso calc R 1 . .
    C C1 0.7300(2) 0.8254(2) 0.95055(16) 0.0474(8) Uani d . 1 . .
    H H1 0.7551 0.8043 0.9869 0.057 Uiso calc R 1 . .
    C C2 0.7748(2) 0.8797(2) 0.90850(17) 0.0467(8) Uani d . 1 . .
    C C3 0.7419(2) 0.9098(2) 0.85145(18) 0.0515(8) Uani d . 1 . .
    C C4 0.7874(3) 0.9596(2) 0.8126(2) 0.0704(11) Uani d . 1 . .
    H H4 0.7653 0.9799 0.7747 0.084 Uiso calc R 1 . .
    C C5 0.8650(3) 0.9796(3) 0.8293(2) 0.0762(13) Uani d . 1 . .
    H H5 0.8951 1.0130 0.8026 0.091 Uiso calc R 1 . .
    C C6 0.8981(3) 0.9506(3) 0.8848(2) 0.0778(13) Uani d . 1 . .
    H H6 0.9506 0.9643 0.8959 0.093 Uiso calc R 1 . .
    C C7 0.8535(2) 0.9012(3) 0.92426(19) 0.0647(10) Uani d . 1 . .
    H H7 0.8763 0.8819 0.9621 0.078 Uiso calc R 1 . .
    C C8 0.50453(19) 0.64233(17) 1.03043(14) 0.0384(7) Uani d . 1 . .
    C C9 0.4426(2) 0.62433(19) 1.07230(15) 0.0477(8) Uani d . 1 . .
    H H9 0.3979 0.6579 1.0751 0.057 Uiso calc R 1 . .
    C C10 0.4475(3) 0.5556(2) 1.11027(17) 0.0573(9) Uani d . 1 . .
    H H10 0.4062 0.5435 1.1389 0.069 Uiso calc R 1 . .
    C C11 0.5130(3) 0.5054(2) 1.10563(17) 0.0572(9) Uani d . 1 . .
    H H11 0.5159 0.4596 1.1313 0.069 Uiso calc R 1 . .
    C C12 0.5738(2) 0.5225(2) 1.06345(18) 0.0543(9) Uani d . 1 . .
    H H12 0.6178 0.4880 1.0603 0.065 Uiso calc R 1 . .
    C C13 0.5701(2) 0.59106(19) 1.02534(16) 0.0458(8) Uani d . 1 . .
    H H13 0.6114 0.6025 0.9965 0.055 Uiso calc R 1 . .
    C C14 0.5000 0.7500 0.8764(2) 0.0523(12) Uani d S 1 . .
    C C15 0.5554(3) 0.7042(2) 0.84211(19) 0.0655(11) Uani d . 1 . .
    H H15 0.5931 0.6734 0.8643 0.079 Uiso calc R 1 . .
    C C16 0.5554(4) 0.7039(4) 0.7751(2) 0.0985(19) Uani d . 1 . .
    H H16 0.5922 0.6729 0.7522 0.118 Uiso calc R 1 . .
    C C17 0.5000 0.7500 0.7441(4) 0.102(3) Uani d S 1 . .
    H H17 0.5000 0.7500 0.6993 0.123 Uiso calc SR 1 . .
loop_
    _atom_site_aniso_label
    _atom_site_aniso_U_11
    _atom_site_aniso_U_22
    _atom_site_aniso_U_33
    _atom_site_aniso_U_12
    _atom_site_aniso_U_13
    _atom_site_aniso_U_23
    Sb1 0.03787(17) 0.03277(16) 0.03825(16) 0.00025(13) 0.000 0.000
    N1 0.0412(15) 0.0414(14) 0.0487(15) -0.0016(12) 0.0064(12) 0.0021(12)
    O1 0.0393(12) 0.0429(12) 0.0506(13) 0.0003(10) 0.0072(10) 0.0083(10)
    O2 0.0554(16) 0.093(2) 0.0665(17) -0.0152(15) -0.0083(13) 0.0257(15)
    C1 0.0455(19) 0.0501(19) 0.0466(18) 0.0021(15) 0.0034(15) 0.0023(16)
    C2 0.0446(18) 0.0428(18) 0.053(2) -0.0002(15) 0.0048(16) -0.0019(16)
    C3 0.049(2) 0.048(2) 0.057(2) -0.0017(16) 0.0054(17) 0.0032(17)
    C4 0.067(3) 0.071(3) 0.074(3) -0.005(2) 0.005(2) 0.026(2)
    C5 0.068(3) 0.068(3) 0.093(3) -0.016(2) 0.015(2) 0.022(2)
    C6 0.055(2) 0.082(3) 0.096(3) -0.023(2) 0.004(2) 0.014(3)
    C7 0.054(2) 0.075(3) 0.065(2) -0.009(2) -0.0021(19) 0.011(2)
    C8 0.0441(17) 0.0323(15) 0.0387(16) -0.0002(13) -0.0010(13) -0.0017(13)
    C9 0.052(2) 0.0418(18) 0.0489(19) 0.0026(15) 0.0063(16) -0.0012(15)
    C10 0.074(3) 0.0462(19) 0.052(2) -0.0065(18) 0.0121(18) 0.0057(16)
    C11 0.080(3) 0.0347(17) 0.057(2) -0.0026(18) -0.007(2) 0.0049(16)
    C12 0.059(2) 0.0369(17) 0.067(2) 0.0070(16) -0.0069(19) -0.0009(17)
    C13 0.0474(19) 0.0372(17) 0.0527(19) 0.0004(14) 0.0028(16) -0.0015(15)
    C14 0.069(3) 0.048(3) 0.041(2) -0.015(2) 0.000 0.000
    C15 0.079(3) 0.064(2) 0.054(2) -0.015(2) 0.010(2) -0.0095(19)
    C16 0.127(5) 0.105(4) 0.064(3) -0.044(4) 0.027(3) -0.030(3)
    C17 0.141(8) 0.110(7) 0.055(4) -0.065(6) 0.000 0.000
loop_
    _geom_bond_atom_site_label_1
    _geom_bond_atom_site_label_2
    _geom_bond_site_symmetry_2
    _geom_bond_distance
    _geom_bond_publ_flag
    Sb1 O1 7_564 2.078(2) ?
    Sb1 O1 . 2.078(2) ?
    Sb1 C14 . 2.097(5) ?
    Sb1 C8 7_564 2.102(3) ?
    Sb1 C8 . 2.102(3) ?
    N1 C1 . 1.271(4) ?
    N1 O1 . 1.394(3) ?
    O2 C3 . 1.353(4) ?
    O2 H2 . 0.8200 ?
    C1 C2 . 1.459(5) ?
    C1 H1 . 0.9300 ?
    C2 C7 . 1.394(5) ?
    C2 C3 . 1.397(5) ?
    C3 C4 . 1.381(5) ?
    C4 C5 . 1.375(6) ?
    C4 H4 . 0.9300 ?
    C5 C6 . 1.365(6) ?
    C5 H5 . 0.9300 ?
    C6 C7 . 1.375(5) ?
    C6 H6 . 0.9300 ?
    C7 H7 . 0.9300 ?
    C8 C9 . 1.379(4) ?
    C8 C13 . 1.386(4) ?
    C9 C10 . 1.390(5) ?
    C9 H9 . 0.9300 ?
    C10 C11 . 1.373(5) ?
    C10 H10 . 0.9300 ?
    C11 C12 . 1.367(5) ?
    C11 H11 . 0.9300 ?
    C12 C13 . 1.388(5) ?
    C12 H12 . 0.9300 ?
    C13 H13 . 0.9300 ?
    C14 C15 7_564 1.389(5) ?
    C14 C15 . 1.389(5) ?
    C15 C16 . 1.393(6) ?
    C15 H15 . 0.9300 ?
    C16 C17 . 1.359(7) ?
    C16 H16 . 0.9300 ?
    C17 C16 7_564 1.359(7) ?
    C17 H17 . 0.9300 ?
loop_
    _geom_angle_atom_site_label_1
    _geom_angle_atom_site_label_2
    _geom_angle_atom_site_label_3
    _geom_angle_site_symmetry_1
    _geom_angle_site_symmetry_3
    _geom_angle
    _geom_angle_publ_flag
    O1 Sb1 O1 7_564 . 177.16(12) ?
    O1 Sb1 C14 7_564 . 91.42(6) ?
    O1 Sb1 C14 . . 91.42(6) ?
    O1 Sb1 C8 7_564 7_564 86.72(10) ?
    O1 Sb1 C8 . 7_564 91.79(10) ?
    C14 Sb1 C8 . 7_564 121.67(8) ?
    O1 Sb1 C8 7_564 . 91.79(10) ?
    O1 Sb1 C8 . . 86.72(10) ?
    C14 Sb1 C8 . . 121.67(8) ?
    C8 Sb1 C8 7_564 . 116.65(16) ?
    C1 N1 O1 . . 114.4(3) ?
    N1 O1 Sb1 . . 111.27(16) ?
    C3 O2 H2 . . 109.5 ?
    N1 C1 C2 . . 121.1(3) ?
    N1 C1 H1 . . 119.4 ?
    C2 C1 H1 . . 119.4 ?
    C7 C2 C3 . . 118.3(3) ?
    C7 C2 C1 . . 119.7(3) ?
    C3 C2 C1 . . 122.0(3) ?
    O2 C3 C4 . . 118.3(3) ?
    O2 C3 C2 . . 122.0(3) ?
    C4 C3 C2 . . 119.8(4) ?
    C5 C4 C3 . . 120.6(4) ?
    C5 C4 H4 . . 119.7 ?
    C3 C4 H4 . . 119.7 ?
    C6 C5 C4 . . 120.3(4) ?
    C6 C5 H5 . . 119.8 ?
    C4 C5 H5 . . 119.8 ?
    C5 C6 C7 . . 119.9(4) ?
    C5 C6 H6 . . 120.1 ?
    C7 C6 H6 . . 120.1 ?
    C6 C7 C2 . . 121.1(4) ?
    C6 C7 H7 . . 119.4 ?
    C2 C7 H7 . . 119.4 ?
    C9 C8 C13 . . 120.0(3) ?
    C9 C8 Sb1 . . 119.3(2) ?
    C13 C8 Sb1 . . 120.7(2) ?
    C8 C9 C10 . . 119.5(3) ?
    C8 C9 H9 . . 120.2 ?
    C10 C9 H9 . . 120.2 ?
    C11 C10 C9 . . 120.3(3) ?
    C11 C10 H10 . . 119.9 ?
    C9 C10 H10 . . 119.9 ?
    C12 C11 C10 . . 120.3(3) ?
    C12 C11 H11 . . 119.9 ?
    C10 C11 H11 . . 119.9 ?
    C11 C12 C13 . . 120.2(3) ?
    C11 C12 H12 . . 119.9 ?
    C13 C12 H12 . . 119.9 ?
    C8 C13 C12 . . 119.7(3) ?
    C8 C13 H13 . . 120.2 ?
    C12 C13 H13 . . 120.2 ?
    C15 C14 C15 7_564 . 118.4(5) ?
    C15 C14 Sb1 7_564 . 120.8(2) ?
    C15 C14 Sb1 . . 120.8(2) ?
    C14 C15 C16 . . 121.0(5) ?
    C14 C15 H15 . . 119.5 ?
    C16 C15 H15 . . 119.5 ?
    C17 C16 C15 . . 118.1(6) ?
    C17 C16 H16 . . 120.9 ?
    C15 C16 H16 . . 120.9 ?
    C16 C17 C16 7_564 . 123.4(7) ?
    C16 C17 H17 7_564 . 118.3 ?
    C16 C17 H17 . . 118.3 ?
loop_
    _geom_torsion_atom_site_label_1
    _geom_torsion_atom_site_label_2
    _geom_torsion_atom_site_label_3
    _geom_torsion_atom_site_label_4
    _geom_torsion_site_symmetry_1
    _geom_torsion_site_symmetry_2
    _geom_torsion_site_symmetry_3
    _geom_torsion_site_symmetry_4
    _geom_torsion
    _geom_torsion_publ_flag
    C1 N1 O1 Sb1 . . . . 160.6(2) ?
    O1 Sb1 O1 N1 7_564 . . . -132.17(17) ?
    C14 Sb1 O1 N1 . . . . 47.83(17) ?
    C8 Sb1 O1 N1 7_564 . . . -73.93(19) ?
    C8 Sb1 O1 N1 . . . . 169.48(19) ?
    O1 N1 C1 C2 . . . . 174.7(3) ?
    N1 C1 C2 C7 . . . . 178.1(3) ?
    N1 C1 C2 C3 . . . . -3.6(5) ?
    C7 C2 C3 O2 . . . . 179.2(3) ?
    C1 C2 C3 O2 . . . . 0.8(5) ?
    C7 C2 C3 C4 . . . . -0.2(5) ?
    C1 C2 C3 C4 . . . . -178.6(3) ?
    O2 C3 C4 C5 . . . . -179.0(4) ?
    C2 C3 C4 C5 . . . . 0.4(6) ?
    C3 C4 C5 C6 . . . . -0.3(7) ?
    C4 C5 C6 C7 . . . . 0.0(7) ?
    C5 C6 C7 C2 . . . . 0.2(7) ?
    C3 C2 C7 C6 . . . . -0.1(6) ?
    C1 C2 C7 C6 . . . . 178.3(4) ?
    O1 Sb1 C8 C9 7_564 . . . -27.5(3) ?
    O1 Sb1 C8 C9 . . . . 150.1(3) ?
    C14 Sb1 C8 C9 . . . . -120.2(2) ?
    C8 Sb1 C8 C9 7_564 . . . 59.8(2) ?
    O1 Sb1 C8 C13 7_564 . . . 154.7(2) ?
    O1 Sb1 C8 C13 . . . . -27.7(2) ?
    C14 Sb1 C8 C13 . . . . 61.9(3) ?
    C8 Sb1 C8 C13 7_564 . . . -118.1(3) ?
    C13 C8 C9 C10 . . . . 1.5(5) ?
    Sb1 C8 C9 C10 . . . . -176.3(3) ?
    C8 C9 C10 C11 . . . . -0.8(5) ?
    C9 C10 C11 C12 . . . . -0.3(6) ?
    C10 C11 C12 C13 . . . . 0.5(6) ?
    C9 C8 C13 C12 . . . . -1.3(5) ?
    Sb1 C8 C13 C12 . . . . 176.5(2) ?
    C11 C12 C13 C8 . . . . 0.2(5) ?
    O1 Sb1 C14 C15 7_564 . . 7_564 38.99(19) ?
    O1 Sb1 C14 C15 . . . 7_564 -141.01(19) ?
    C8 Sb1 C14 C15 7_564 . . 7_564 -48.0(2) ?
    C8 Sb1 C14 C15 . . . 7_564 132.0(2) ?
    O1 Sb1 C14 C15 7_564 . . . -141.01(19) ?
    O1 Sb1 C14 C15 . . . . 38.99(19) ?
    C8 Sb1 C14 C15 7_564 . . . 132.0(2) ?
    C8 Sb1 C14 C15 . . . . -48.0(2) ?
    C15 C14 C15 C16 7_564 . . . -0.3(3) ?
    Sb1 C14 C15 C16 . . . . 179.7(3) ?
    C14 C15 C16 C17 . . . . 0.5(6) ?
    C15 C16 C17 C16 . . . 7_564 -0.2(3) ?
loop_
    _geom_hbond_atom_site_label_D
    _geom_hbond_atom_site_label_H
    _geom_hbond_atom_site_label_A
    _geom_hbond_site_symmetry_A
    _geom_hbond_distance_DH
    _geom_hbond_distance_HA
    _geom_hbond_distance_DA
    _geom_hbond_angle_DHA
    C7 H7 O2 2_655 0.93 2.58 3.294(5) 134.2
    O2 H2 N1 . 0.82 1.89 2.617(4) 146.4
data_global
_journal_date_recd_electronic     2009-09-24
_journal_date_accepted     2009-10-22
_journal_name_full     'Acta Crystallographica, Section E'
_journal_year     2009
_journal_volume     65
_journal_issue     11
_journal_page_first     m1438
_journal_page_last     m1438
_journal_paper_category     QM
_journal_coeditor_code     GK2230
_publ_contact_author_name     'Prof. Handong Yin'
_publ_contact_author_address
;
  College of Chemistry and Chemical Engineering
  Liaocheng University
  Shandong 252059
  P.R.China
;
_publ_contact_author_email     handongyin@163.com
_publ_contact_author_fax     '86 635 8239121'
_publ_contact_author_phone     '86 635 8239121'
_publ_section_title
;
Bis(2-hydroxybenzaldehyde oximato-\k<i>O</i>)triphenylantimony(V)
;
loop_
    _publ_author_name
    _publ_author_address
    'Lei Dong'
;
  College of Chemistry and Chemical Engineering
  Liaocheng University
  Shandong 252059
  People's Republic of China
;
    'Handong Yin'
;
  College of Chemistry and Chemical Engineering
  Liaocheng University
  Shandong 252059
  People's Republic of China
;
    'Liyuan Wen'
;
  College of Chemistry and Chemical Engineering
  Liaocheng University
  Shandong 252059
  People's Republic of China
;
    'Daqi Wang'
;
  College of Chemistry and Chemical Engineering
  Liaocheng University
  Shandong 252059
  People's Republic of China
;
