# Supplementary material for: Bis(2-hydroxy­benzaldehyde oximato-κO)triphenyl­anti­mony(V)
Source: Acta Crystallogr Sect E Struct Rep Online. 2009 Oct 28;65(Pt 11):m1438. doi: 10.1107/S1600536809043542 (PMC2971330; doi:10.1107/S1600536809043542)
Supplement: Supplementary file 2 [file e-65-m1438-Isup2.hkl]

# 
# h,k,l, Fc-squared, Fo-squared, sigma(Fo-squared) and status flag 
# 
data_I
_shelx_title ' 090808e in  I41/a' 
_shelx_refln_list_code          4 
_shelx_F_calc_maximum      607.26 
_exptl_crystal_F_000      2528.00 
_reflns_d_resolution_high  0.7492 
 
loop_ 
 _symmetry_equiv_pos_as_xyz 
 'x, y, z' 
 '-y+3/4, x+1/4, z+1/4' 
 '-x+1/2, -y, z+1/2' 
 'y+3/4, -x+3/4, z+3/4' 
 'x+1/2, y+1/2, z+1/2' 
 '-y+5/4, x+3/4, z+3/4' 
 '-x+1, -y+1/2, z+1' 
 'y+5/4, -x+5/4, z+5/4' 
 '-x, -y, -z' 
 'y-3/4, -x-1/4, -z-1/4' 
 'x-1/2, y, -z-1/2' 
 '-y-3/4, x-3/4, -z-3/4' 
 '-x+1/2, -y+1/2, -z+1/2' 
 'y-1/4, -x+1/4, -z+1/4' 
 'x, y+1/2, -z' 
 '-y-1/4, x-1/4, -z-1/4' 
 
_cell_length_a    16.6012 
_cell_length_b    16.6012 
_cell_length_c    20.7750 
_cell_angle_alpha  90.000 
_cell_angle_beta   90.000 
_cell_angle_gamma  90.000 
 
_shelx_F_squared_multiplier     1.000 
 
loop_ 
 _refln_index_h 
 _refln_index_k 
 _refln_index_l 
 _refln_F_squared_calc 
 _refln_F_squared_meas 
 _refln_F_squared_sigma 
 _refln_observed_status 
   0   2   0   182120.02   187803.19   1287.74 o 
   2   2   0   156739.05   163382.59    884.95 o 
  -2   4   0   368768.00   378378.19   4494.10 o 
   0   4   0   139600.56   146606.58    872.14 o 
   2   4   0    99323.57   103158.82    652.39 o 
   4   4   0    55040.62    55288.07    532.91 o 
  -4   6   0    57861.67    57738.78    511.64 o 
  -2   6   0    67305.46    70610.71    806.04 o 
   0   6   0    95243.70    95427.69    797.53 o 
   2   6   0   169679.23   174139.61    958.05 o 
   4   6   0    67093.22    68524.47    682.38 o 
   6   6   0    54496.66    53455.22    525.92 o 
  -6   8   0    61318.60    61205.97    609.65 o 
  -4   8   0    76921.65    78643.02   1114.92 o 
  -2   8   0    72974.56    74073.73    621.03 o 
   0   8   0   131086.66   136721.61   1727.28 o 
   2   8   0   130893.62   136734.22    937.40 o 
   4   8   0    86929.97    87195.03    726.78 o 
   6   8   0    89478.62    88808.00   2077.19 o 
   8   8   0    83452.72    86782.41   1132.18 o 
  -8  10   0    51550.52    52944.78    740.09 o 
  -6  10   0    17182.25    16060.69    318.15 o 
  -4  10   0    59781.66    61901.19    941.73 o 
  -2  10   0    50617.13    50550.38    539.85 o 
   0  10   0    17494.09    16733.16    259.14 o 
   2  10   0    51115.92    51449.69    546.89 o 
   4  10   0    54164.39    56073.52    965.14 o 
   6  10   0    39158.26    38889.87   1170.61 o 
   8  10   0    39339.22    38957.47    537.55 o 
  10  10   0    56250.58    57330.54    774.33 o 
 -10  12   0     6774.12     6482.41    325.51 o 
  -8  12   0    22291.28    22344.14    555.85 o 
  -6  12   0    27512.24    27071.08    684.67 o 
  -4  12   0    30793.06    31707.77    468.86 o 
  -2  12   0    33997.28    34765.43    858.06 o 
   0  12   0    37894.77    38345.14    696.65 o 
   2  12   0    21498.73    21300.47    394.35 o 
   4  12   0     6912.75     6502.63    285.10 o 
   6  12   0    19249.85    20179.69    509.35 o 
   8  12   0    37250.93    38002.36   1034.75 o 
  10  12   0    14450.06    14387.90    363.87 o 
  12  12   0    14483.23    14653.03    919.95 o 
 -12  14   0    10742.51    11932.43    476.33 o 
 -10  14   0    13735.17    14787.34    505.71 o 
  -8  14   0     9119.41     9094.94    433.06 o 
  -6  14   0     7763.13     8193.11    358.54 o 
  -4  14   0     4745.57     4146.23    257.18 o 
  -2  14   0     4367.25     4193.81    711.78 o 
   0  14   0    44808.08    45012.68    636.76 o 
   2  14   0    19550.35    19911.24    346.39 o 
   4  14   0    21661.79    22256.18    373.66 o 
   6  14   0    14785.63    14933.72    318.80 o 
   8  14   0    28677.17    28804.13    484.19 o 
  10  14   0     3283.20     3250.07    299.21 o 
  12  14   0     3079.54     2849.79    302.55 o 
  14  14   0     5371.26     5619.69    359.06 o 
 -14  16   0     3855.07     3857.69    551.66 o 
 -12  16   0     3186.61     3627.96    352.90 o 
 -10  16   0     6778.78     6868.07    797.31 o 
  -8  16   0    13874.70    14600.09    723.88 o 
  -6  16   0    16985.67    16680.70    613.17 o 
  -4  16   0    15462.58    15345.88    507.37 o 
  -2  16   0    25131.64    27030.88    655.18 o 
   0  16   0    20339.14    19905.07    575.75 o 
   2  16   0     8724.70     8806.94    421.71 o 
   4  16   0    11990.12    12405.64    365.37 o 
   6  16   0    12306.10    13423.49    385.86 o 
   8  16   0    11900.95    11939.67    435.12 o 
  10  16   0     9003.80    10067.86    357.04 o 
  12  16   0     7430.70     8614.76    350.89 o 
  14  16   0     2319.56     2323.63    317.48 o 
 -12  18   0     1767.05     1489.74    648.34 o 
 -10  18   0     4197.51     4809.21    350.53 o 
  -8  18   0     6262.49     6455.82    387.96 o 
  -6  18   0     6866.56     6946.83    468.43 o 
  -4  18   0     5750.59     5918.84    354.42 o 
  -2  18   0    11476.41    11996.85    475.23 o 
   0  18   0    16338.67    16346.06    549.17 o 
   2  18   0     8406.24     8387.21    373.58 o 
   4  18   0     2718.99     2433.30    264.01 o 
   6  18   0     4834.89     4753.84    302.92 o 
   8  18   0     6352.40     6345.26    372.41 o 
  10  18   0     4304.40     4689.81    345.36 o 
  12  18   0     3401.78     4560.13    573.19 o 
  -8  20   0     2895.38     2486.89    456.70 o 
  -6  20   0     5304.55     5970.75    391.61 o 
  -4  20   0     2547.10     2484.19    325.52 o 
  -2  20   0     5429.70     5421.50    364.78 o 
   0  20   0     6098.67     6116.29    383.04 o 
   2  20   0     5629.82     6706.82    397.61 o 
   4  20   0     4173.68     4016.16    309.98 o 
   6  20   0     4949.87     5267.76    314.22 o 
   8  20   0     3043.65     3626.23    361.83 o 
   0   1   1    54029.47    56087.92    257.09 o 
  -1   2   1   102063.96   103085.73    735.14 o 
   1   2   1    10744.27    12319.69     83.27 o 
  -2   3   1    19880.70    20128.87    145.99 o 
   0   3   1    70767.11    71155.77    260.93 o 
   2   3   1    36575.43    38383.09    292.58 o 
  -3   4   1     3767.18     4054.51     89.92 o 
  -1   4   1    11056.35    11286.59     96.24 o 
   1   4   1    36340.06    36461.97    185.15 o 
   3   4   1    45792.36    45870.70    365.59 o 
  -4   5   1    11734.59    11682.69    140.67 o 
  -2   5   1    28258.23    27817.06    259.26 o 
   0   5   1     7943.18     7482.54     91.58 o 
   2   5   1      999.55     1064.42     37.53 o 
   4   5   1     4250.29     3829.80     83.20 o 
  -5   6   1      155.26       52.78     31.52 o 
  -3   6   1     4010.90     3933.13     85.24 o 
  -1   6   1     9650.52     9292.63    104.31 o 
   1   6   1    13154.41    13333.28    126.67 o 
   3   6   1    22255.40    22386.42    193.93 o 
   5   6   1     7608.48     6998.82    122.01 o 
  -6   7   1    10601.23    10390.52    160.47 o 
  -4   7   1    27689.10    29517.80    255.30 o 
  -2   7   1    39409.93    41767.80    273.66 o 
   0   7   1    11611.31    11898.26    154.36 o 
   2   7   1    21791.83    22257.53    182.64 o 
   4   7   1     5143.26     4819.60     90.71 o 
   6   7   1      609.28      471.37     53.41 o 
  -7   8   1    10754.63    11062.77    180.08 o 
  -5   8   1      244.47      204.27     44.06 o 
  -3   8   1    21973.74    22457.99    224.17 o 
  -1   8   1    34568.47    34445.00    241.40 o 
   1   8   1    11431.93    11641.16    137.08 o 
   3   8   1    36944.65    38793.86    269.02 o 
   5   8   1     7399.90     7329.67    139.49 o 
   7   8   1    11255.73    11163.47    182.51 o 
  -8   9   1     4592.55     4533.68    130.41 o 
  -6   9   1     3089.21     2938.88    100.48 o 
  -4   9   1    18901.25    19473.98    224.63 o 
  -2   9   1     7350.48     7367.28    123.76 o 
   0   9   1     6674.76     6995.32    113.14 o 
   2   9   1    41218.55    44216.11    297.95 o 
   4   9   1    11508.82    11326.14    198.36 o 
   6   9   1     4080.93     3788.10    113.15 o 
   8   9   1     7294.18     7540.95    163.58 o 
  -9  10   1     2242.39     2640.81    139.48 o 
  -7  10   1    14211.63    13975.96    216.24 o 
  -5  10   1     4711.30     4802.37    130.54 o 
  -3  10   1    12002.37    11732.79    178.62 o 
  -1  10   1     7339.38     7247.04    121.71 o 
   1  10   1    20440.54    20513.16    204.35 o 
   3  10   1     6019.46     5782.08    114.06 o 
   5  10   1     3537.72     3209.96    100.85 o 
   7  10   1     9902.67    10119.00    188.37 o 
   9  10   1     7261.93     7185.18    171.73 o 
 -10  11   1      970.62     1038.40    143.27 o 
  -8  11   1     7573.56     7412.81    248.17 o 
  -6  11   1     4866.94     4544.13    130.61 o 
  -4  11   1     4245.56     4172.87    119.33 o 
  -2  11   1     6267.60     6427.16    130.08 o 
   0  11   1    13128.68    13806.41    174.69 o 
   2  11   1       96.74       37.30     38.62 o 
   4  11   1      429.39      331.58     52.64 o 
   6  11   1     2914.48     2863.00    106.38 o 
   8  11   1     4497.33     4370.36    140.04 o 
  10  11   1      283.50      324.59     89.97 o 
 -11  12   1     1224.08     1411.39    189.25 o 
  -9  12   1     8897.08     9384.62    263.24 o 
  -7  12   1      926.44      958.55    137.80 o 
  -5  12   1    12213.69    12064.91    235.04 o 
  -3  12   1    10420.29    10597.00    187.29 o 
  -1  12   1     4588.08     4604.15    111.99 o 
   1  12   1     8467.99     7858.71    140.69 o 
   3  12   1     1774.01     1461.53     84.38 o 
   5  12   1     1948.85     1840.62     96.28 o 
   7  12   1     2578.02     2699.84    120.39 o 
   9  12   1    14940.51    15335.59    259.98 o 
  11  12   1      879.75      740.57    125.45 o 
 -12  13   1     2307.37     2353.53    194.64 o 
 -10  13   1     2043.27     2262.33    238.64 o 
  -8  13   1      416.07      248.30     95.16 o 
  -6  13   1        8.72      -62.35     62.35 o 
  -4  13   1     1525.32     1410.97    114.84 o 
  -2  13   1     4006.38     3884.72    142.89 o 
   0  13   1     5983.34     6051.13    145.51 o 
   2  13   1     4849.39     4589.47    118.42 o 
   4  13   1     4323.67     4324.05    118.53 o 
   6  13   1     2455.94     2612.38    112.19 o 
   8  13   1      275.49      467.93     78.61 o 
  10  13   1     1803.67     1855.66    235.62 o 
  12  13   1      912.39     1004.00    147.15 o 
 -13  14   1      899.51      795.57    148.21 o 
 -11  14   1     1319.97     1377.05    163.47 o 
  -9  14   1     2977.83     3468.66    220.76 o 
  -7  14   1     1989.05     1599.19    158.49 o 
  -5  14   1      660.11      527.10    103.02 o 
  -3  14   1      103.95      -69.63     69.63 o 
  -1  14   1     3718.14     3510.11    131.23 o 
   1  14   1     3048.36     3029.39    126.86 o 
   3  14   1     2667.22     2550.35    121.55 o 
   5  14   1     2221.86     2611.03    130.48 o 
   7  14   1     3217.62     3087.97    125.69 o 
   9  14   1      533.55      299.58     76.54 o 
  11  14   1      769.73      651.73    133.23 o 
  13  14   1      820.46      653.86    144.94 o 
 -14  15   1      589.91      415.94    144.88 o 
 -12  15   1     1373.15     1401.93    202.95 o 
 -10  15   1     2295.98     2334.99    237.89 o 
  -8  15   1     2525.42     2645.05    200.93 o 
  -6  15   1     1496.61     1454.12    156.04 o 
  -4  15   1      753.21      560.83    113.45 o 
  -2  15   1     2004.74     1830.98    173.68 o 
   0  15   1     3346.05     3395.86    139.34 o 
   2  15   1     2784.06     2464.15    195.47 o 
   4  15   1     5164.60     4961.63    149.39 o 
   6  15   1     3895.82     3695.17    137.90 o 
   8  15   1     3619.03     3815.12    136.50 o 
  10  15   1      419.79      488.94    100.91 o 
  12  15   1      109.98      -54.00    104.54 o 
  14  15   1      174.91      122.65    125.58 o 
 -15  16   1      634.51      361.85    180.19 o 
 -13  16   1      210.82       89.23    125.29 o 
 -11  16   1      711.95      363.38    131.45 o 
  -9  16   1      938.07      783.29    145.82 o 
  -7  16   1     3653.25     3747.54    224.53 o 
  -5  16   1     4947.38     4696.39    212.54 o 
  -3  16   1     1138.54      975.95    147.10 o 
  -1  16   1     6027.70     6080.83    229.55 o 
   1  16   1     3687.99     3688.63    150.46 o 
   3  16   1      746.31      650.08    100.09 o 
   5  16   1      394.80      160.47     84.43 o 
   7  16   1     3569.41     3842.30    150.25 o 
   9  16   1     1610.59     1533.96    135.39 o 
  11  16   1      264.02      128.93    101.46 o 
  13  16   1      364.42      441.83    137.85 o 
  15  16   1      861.16      598.16    196.94 o 
 -14  17   1      414.25       86.92    192.07 o 
 -12  17   1      510.50      280.03    140.42 o 
 -10  17   1     1222.28     1119.81    173.72 o 
  -8  17   1      889.96      716.61    143.16 o 
  -6  17   1     2116.97     2058.43    191.21 o 
  -4  17   1     1392.72     1064.82    154.48 o 
  -2  17   1     3952.55     3894.10    198.99 o 
   0  17   1     5040.16     4770.12    191.25 o 
   2  17   1      391.44      294.02     86.59 o 
   4  17   1     1049.04      659.40    104.62 o 
   6  17   1     1153.42      953.65    120.30 o 
   8  17   1     1936.97     2096.49    171.33 o 
  10  17   1     1095.55     1051.50    159.33 o 
  12  17   1     1419.02     1314.97    184.34 o 
  14  17   1      386.14      161.85    314.85 o 
 -11  18   1      773.95      649.76    154.18 o 
  -9  18   1      856.94      859.34    202.09 o 
  -7  18   1     1607.51     1720.24    184.98 o 
  -5  18   1     1483.14     1268.48    211.78 o 
  -3  18   1      732.53      478.53    131.00 o 
  -1  18   1     3834.55     3734.33    219.06 o 
   1  18   1     1254.77     1248.83    132.84 o 
   3  18   1     1199.00      972.24    118.89 o 
   5  18   1      602.80      464.79    104.77 o 
   7  18   1     1247.42      919.42    122.88 o 
   9  18   1     1320.35      962.81    161.95 o 
  11  18   1     1311.24     1114.95    170.97 o 
 -10  19   1      446.47      325.31    173.38 o 
  -8  19   1      867.02      884.57    168.71 o 
  -6  19   1      448.50      184.39    124.41 o 
  -4  19   1       74.85      -98.20    103.15 o 
  -2  19   1      799.37      607.48    147.80 o 
   0  19   1      415.05      453.29    128.53 o 
   2  19   1      885.51      607.57    176.57 o 
   4  19   1      776.81      481.34    107.18 o 
   6  19   1      403.61      314.92    102.86 o 
   8  19   1      389.25      302.02    135.15 o 
  10  19   1      428.40      199.02    188.50 o 
  -9  20   1     1523.41     1277.08    372.90 o 
  -7  20   1     1344.62     1019.66    177.03 o 
  -5  20   1      687.37      613.98    154.43 o 
  -3  20   1      647.29      348.14    128.78 o 
  -1  20   1     1620.16     1124.26    194.75 o 
   1  20   1     1521.34     1500.96    161.05 o 
   3  20   1     1199.41      947.41    131.44 o 
   5  20   1     1081.28      896.61    127.96 o 
   7  20   1     1608.69     1865.91    186.73 o 
  -6  21   1       42.71      -20.91    183.91 o 
  -4  21   1      647.61      363.65    192.43 o 
  -2  21   1      374.35      338.12    136.05 o 
   0  21   1      296.14      133.93    126.04 o 
   2  21   1      454.82      195.61    114.98 o 
   4  21   1      321.58      110.83    112.55 o 
   6  21   1      288.36      -38.56    169.13 o 
  -1  22   1      405.60      302.55    292.94 o 
   1   1   2    24883.25    25480.52    145.32 o 
   0   2   2       27.77       26.02     12.75 o 
   2   2   2     1170.91     1100.99     32.08 o 
  -1   3   2    82283.90    87523.10    549.01 o 
   1   3   2    42808.88    47292.07    196.95 o 
   3   3   2    18162.91    18697.57    151.13 o 
  -2   4   2    13668.32    13790.43    126.36 o 
   0   4   2      414.89      347.66     30.24 o 
   2   4   2    11768.87    11991.49    108.72 o 
   4   4   2     5505.13     6502.00     98.95 o 
  -3   5   2    33203.82    35079.18    243.72 o 
  -1   5   2     5727.07     5911.12     80.23 o 
   1   5   2     4616.39     4770.16     63.33 o 
   3   5   2      214.57      234.95     33.54 o 
   5   5   2    19582.41    20933.79    218.88 o 
  -4   6   2    13763.96    13914.60    177.31 o 
  -2   6   2     5793.63     5418.92     86.65 o 
   0   6   2      976.07      797.33     40.12 o 
   2   6   2    13521.52    14274.13    127.65 o 
   4   6   2     5075.85     5082.53    100.91 o 
   6   6   2     1386.13     1393.31     71.77 o 
  -5   7   2     3309.18     3094.28     88.59 o 
  -3   7   2        9.04       47.18     32.25 o 
  -1   7   2    31145.79    31942.55    216.35 o 
   1   7   2    11751.37    12468.70    117.70 o 
   3   7   2     4861.75     4842.72     81.12 o 
   5   7   2    15545.82    16703.21    198.26 o 
   7   7   2     7691.19     7629.99    145.23 o 
  -6   8   2       72.69       74.64     40.80 o 
  -4   8   2      731.89      916.40     64.49 o 
  -2   8   2     2975.55     2996.91     78.62 o 
   0   8   2        0.27      -27.57     27.57 o 
   2   8   2       56.73       33.34     28.24 o 
   4   8   2     3060.33     3080.26     79.51 o 
   6   8   2     1938.52     1850.18     93.54 o 
   8   8   2      818.07      895.07     79.15 o 
  -7   9   2    11689.34    11839.37    250.52 o 
  -5   9   2     3006.32     2978.97    103.18 o 
  -3   9   2     4608.89     4534.93    107.26 o 
  -1   9   2       40.04      -30.69     30.69 o 
   1   9   2       20.30       14.80     32.18 o 
   3   9   2    10035.50    10020.84    118.14 o 
   5   9   2     5612.96     5493.40    129.84 o 
   7   9   2     4360.58     4242.41    123.24 o 
   9   9   2     2585.73     2643.92    116.08 o 
  -8  10   2      153.79      129.35     68.19 o 
  -6  10   2      690.55      675.18     72.31 o 
  -4  10   2       17.66      -23.92     38.74 o 
  -2  10   2      705.13      639.53     57.29 o 
   0  10   2      485.80      396.84     47.14 o 
   2  10   2      281.26      137.33     40.14 o 
   4  10   2        9.90      -33.30     33.30 o 
   6  10   2       38.88      -14.05     46.57 o 
   8  10   2       36.32      -35.32     53.79 o 
  10  10   2        1.52      -64.14     64.14 o 
  -9  11   2     4981.67     4937.76    168.95 o 
  -7  11   2     3306.68     3012.70    132.58 o 
  -5  11   2      371.56      523.40     79.64 o 
  -3  11   2     1785.29     1691.52     89.60 o 
  -1  11   2     1757.34     1764.77     80.61 o 
   1  11   2     7130.95     7308.70    129.71 o 
   3  11   2      233.77       68.61     43.11 o 
   5  11   2     6206.21     6111.82    140.52 o 
   7  11   2     4092.49     3752.22    127.93 o 
   9  11   2     9050.76     8766.29    194.03 o 
  11  11   2      106.03      -17.30     71.86 o 
 -10  12   2        0.03      -65.27     65.27 o 
  -8  12   2     1346.22     1381.89    120.33 o 
  -6  12   2      283.23      196.96     72.02 o 
  -4  12   2      261.37      103.24     64.86 o 
  -2  12   2      310.46      185.46     60.79 o 
   0  12   2      601.82      506.43     58.88 o 
   2  12   2      525.57      403.19     56.32 o 
   4  12   2       24.92      -42.45     42.45 o 
   6  12   2      793.06      761.09     74.71 o 
   8  12   2      155.15       39.04     65.75 o 
  10  12   2      240.66      216.87     84.39 o 
  12  12   2        0.67      -84.57     84.57 o 
 -11  13   2      838.10      714.93    135.42 o 
  -9  13   2      977.99      834.49    175.25 o 
  -7  13   2      132.52       42.63     68.33 o 
  -5  13   2     6476.04     6438.25    183.15 o 
  -3  13   2     2752.54     2955.16    133.85 o 
  -1  13   2      338.56      291.63     68.97 o 
   1  13   2     8702.69     8773.46    187.07 o 
   3  13   2     2402.04     2224.04    106.12 o 
   5  13   2      594.68      523.62     73.45 o 
   7  13   2      407.97      278.61     67.23 o 
   9  13   2      986.27     1003.77    118.51 o 
  11  13   2     1232.83      985.11    140.91 o 
  13  13   2      653.57      542.99    175.29 o 
 -12  14   2        4.41     -101.17    101.17 o 
 -10  14   2        0.05      -89.34     89.34 o 
  -8  14   2       99.57      -85.70     85.70 o 
  -6  14   2      232.12      120.16     88.41 o 
  -4  14   2        1.72      -66.42     66.42 o 
  -2  14   2     1218.09     1048.34    138.36 o 
   0  14   2       58.88       34.51     55.85 o 
   2  14   2      729.89      720.03     83.10 o 
   4  14   2       50.03      -53.34     53.34 o 
   6  14   2      402.00      236.74     76.17 o 
   8  14   2        0.17      -57.15     57.15 o 
  10  14   2       59.17      -70.36     70.36 o 
  12  14   2      484.43      231.35    115.22 o 
  14  14   2       31.53     -104.64    104.64 o 
 -13  15   2      232.14       57.80    126.79 o 
 -11  15   2     1019.54      905.57    152.05 o 
  -9  15   2      512.80      471.94    129.31 o 
  -7  15   2     2409.50     2155.06    182.34 o 
  -5  15   2     2494.28     2578.20    181.85 o 
  -3  15   2     2459.02     2140.10    185.94 o 
  -1  15   2      558.56      518.66     96.28 o 
   1  15   2     1694.36     1692.85    112.55 o 
   3  15   2     2100.22     2164.84    124.92 o 
   5  15   2     1142.78      953.03     98.45 o 
   7  15   2     2805.95     2803.21    156.72 o 
   9  15   2     1433.27     1598.55    133.67 o 
  11  15   2     2671.52     2536.74    179.83 o 
  13  15   2      479.30      153.87    122.39 o 
  15  15   2      856.23      843.04    166.86 o 
 -14  16   2        3.20     -113.00    113.00 o 
 -12  16   2      112.36     -101.55    101.55 o 
 -10  16   2       88.72      -98.42     98.42 o 
  -8  16   2       89.98      -71.25     95.79 o 
  -6  16   2       38.39       98.82     98.71 o 
  -4  16   2        0.81      -84.77     84.77 o 
  -2  16   2      236.99      216.66    102.31 o 
   0  16   2       45.49      -21.73     74.54 o 
   2  16   2       50.60      -68.19     68.19 o 
   4  16   2        0.05      -56.65     56.65 o 
   6  16   2      133.09      -30.95     67.44 o 
   8  16   2       20.50      -72.51     72.51 o 
  10  16   2      430.46      277.76     94.87 o 
  12  16   2      257.44      271.01    110.61 o 
  14  16   2        8.36     -118.68    135.76 o 
 -13  17   2      247.20      126.89    136.41 o 
 -11  17   2      978.71     1060.89    172.38 o 
  -9  17   2      177.18      -15.35    111.79 o 
  -7  17   2     1143.53     1041.80    154.87 o 
  -5  17   2      539.61      280.26    118.91 o 
  -3  17   2      463.95      182.29    115.23 o 
  -1  17   2      844.74      607.96    130.09 o 
   1  17   2     1320.17     1347.58    128.08 o 
   3  17   2      344.49       51.64     81.74 o 
   5  17   2     1200.74     1082.02    126.45 o 
   7  17   2      628.74      389.89    102.32 o 
   9  17   2      377.73      365.09    104.42 o 
  11  17   2      116.41      -49.36    102.87 o 
  13  17   2      646.39      806.67    163.36 o 
 -12  18   2       22.16     -137.00    137.00 o 
 -10  18   2        4.96      -15.11    115.83 o 
  -8  18   2       11.08      -92.70    110.79 o 
  -6  18   2      211.16       82.16    112.33 o 
  -4  18   2       44.91      -99.82     99.82 o 
  -2  18   2       61.30      -40.25    102.10 o 
   0  18   2      133.88       57.37     89.06 o 
   2  18   2      143.90      -38.96     74.83 o 
   4  18   2       10.72      -71.10     71.10 o 
   6  18   2      326.01      206.22     93.37 o 
   8  18   2        9.39       24.81     96.92 o 
  10  18   2       22.60      -56.14    111.67 o 
  12  18   2       64.66       89.04    175.96 o 
 -11  19   2        2.91      100.72    263.72 o 
  -9  19   2       60.43     -119.40    119.40 o 
  -7  19   2      516.82      223.60    129.24 o 
  -5  19   2      531.81      381.43    128.79 o 
  -3  19   2      934.45      479.67    136.06 o 
  -1  19   2      998.42     1071.87    160.54 o 
   1  19   2      963.54     1033.10    142.28 o 
   3  19   2      916.67      712.09    130.53 o 
   5  19   2      283.21       45.65     90.88 o 
   7  19   2      127.77      -89.32     98.91 o 
   9  19   2      203.69       72.52    123.31 o 
  11  19   2       77.86       72.27    265.64 o 
  -8  20   2      258.65       37.00    181.58 o 
  -6  20   2      461.34      316.50    138.60 o 
  -4  20   2        0.41     -104.91    104.91 o 
  -2  20   2       89.97     -108.77    108.77 o 
   0  20   2      167.55       29.98    117.77 o 
   2  20   2      175.20       10.81     89.94 o 
   4  20   2       86.60      -90.38     90.38 o 
   6  20   2      256.88      152.16     98.93 o 
   8  20   2      113.34      120.34    171.41 o 
  -5  21   2      143.19      -25.78    168.09 o 
  -3  21   2      400.89      354.64    161.62 o 
  -1  21   2      251.40       23.68    124.94 o 
   1  21   2      193.65       25.50    124.51 o 
   3  21   2      121.78       -2.07     98.57 o 
   5  21   2      350.15      138.94    130.00 o 
  -2  22   2        1.33     -276.02    276.02 o 
   0  22   2        5.91       63.43    262.57 o 
   2  22   2       10.16      -40.37    261.41 o 
   0   1   3   123685.43   125269.23    425.60 o 
  -1   2   3      573.82      388.60     28.15 o 
   1   2   3    11762.13    12256.01     85.41 o 
  -2   3   3    76297.41    79239.76    411.50 o 
   0   3   3    34816.71    36518.57    195.96 o 
   2   3   3    74673.49    78645.05    337.56 o 
  -3   4   3    10475.29    10134.44    117.80 o 
  -1   4   3   119125.39   119494.59    611.24 o 
   1   4   3      302.16      280.02     41.81 o 
   3   4   3      919.51     1079.68     45.53 o 
  -4   5   3     1288.27     1239.09     53.46 o 
  -2   5   3   133723.33   138245.17    558.33 o 
   0   5   3    16050.17    16279.46    117.96 o 
   2   5   3    26847.92    28067.62    182.80 o 
   4   5   3    28383.68    28675.11    229.59 o 
  -5   6   3    10448.36    10255.00    144.36 o 
  -3   6   3    43128.84    42711.67    285.94 o 
  -1   6   3    47650.02    50389.49    283.48 o 
   1   6   3    48665.85    49771.13    243.25 o 
   3   6   3    33916.23    33499.87    255.34 o 
   5   6   3    25051.70    25832.38    237.23 o 
  -6   7   3    11761.34    11993.28    215.16 o 
  -4   7   3    34207.85    35437.25    304.58 o 
  -2   7   3    55258.13    57815.11    330.14 o 
   0   7   3    44612.56    46623.08    249.35 o 
   2   7   3    49188.98    50425.84    352.49 o 
   4   7   3    45905.55    46752.17    300.46 o 
   6   7   3    22154.17    21273.57    249.78 o 
  -7   8   3    23749.26    24667.85    267.39 o 
  -5   8   3    11636.58    11504.30    167.34 o 
  -3   8   3    22896.72    21404.46    214.79 o 
  -1   8   3    62218.75    66076.09    401.49 o 
   1   8   3    66646.95    70278.62    357.08 o 
   3   8   3    17263.55    17453.13    165.68 o 
   5   8   3    25056.23    25856.81    229.71 o 
   7   8   3    17667.69    16909.61    221.94 o 
  -8   9   3    17832.17    17703.57    242.43 o 
  -6   9   3    10613.87    10285.75    172.32 o 
  -4   9   3    29002.07    28656.80    270.79 o 
  -2   9   3    25976.59    26355.83    232.11 o 
   0   9   3    32525.44    33289.19    247.99 o 
   2   9   3    25719.09    26114.19    295.87 o 
   4   9   3     8209.61     7850.90    118.32 o 
   6   9   3    15094.06    14903.58    238.77 o 
   8   9   3    12830.30    13083.90    210.82 o 
  -9  10   3    20412.97    20130.07    313.86 o 
  -7  10   3    17686.52    17720.77    280.82 o 
  -5  10   3    28031.33    28652.71    341.41 o 
  -3  10   3    15800.03    15967.65    228.90 o 
  -1  10   3    18581.34    18754.14    204.55 o 
   1  10   3    31641.47    31999.39    280.20 o 
   3  10   3    10600.87    10557.90    162.46 o 
   5  10   3    20026.53    20582.81    254.35 o 
   7  10   3    14454.54    14363.38    223.45 o 
   9  10   3    15374.45    15645.98    278.41 o 
 -10  11   3     7510.82     7575.46    208.35 o 
  -8  11   3     2655.88     2796.81    151.57 o 
  -6  11   3    10078.30     9821.36    214.43 o 
  -4  11   3    10675.21    10795.06    213.87 o 
  -2  11   3    10486.11    10959.48    207.52 o 
   0  11   3    13623.55    14478.84    178.11 o 
   2  11   3    32963.96    33800.76    315.49 o 
   4  11   3     7430.72     7055.82    134.06 o 
   6  11   3     6804.70     6843.84    149.43 o 
   8  11   3     6862.49     6866.61    170.47 o 
  10  11   3     6247.54     6512.30    196.48 o 
 -11  12   3     2013.62     2030.46    152.16 o 
  -9  12   3      837.33      790.82    106.98 o 
  -7  12   3     8653.02     8643.94    213.70 o 
  -5  12   3    11377.27    10786.56    228.41 o 
  -3  12   3    10016.21     9988.68    212.68 o 
  -1  12   3    19014.39    19354.59    340.72 o 
   1  12   3    16684.13    16680.25    258.07 o 
   3  12   3    11045.23    10798.64    167.63 o 
   5  12   3     3828.19     3717.59    109.38 o 
   7  12   3     4939.12     5071.01    139.90 o 
   9  12   3     4813.09     4834.72    173.00 o 
  11  12   3     5933.04     5740.89    196.08 o 
 -12  13   3     2141.82     2375.81    192.60 o 
 -10  13   3     4020.10     3775.37    188.77 o 
  -8  13   3     7542.57     7436.35    211.54 o 
  -6  13   3     5487.54     5151.42    225.40 o 
  -4  13   3    12062.52    11728.58    242.56 o 
  -2  13   3    12578.80    12442.78    223.03 o 
   0  13   3    14867.01    15060.79    224.33 o 
   2  13   3     6543.05     6422.66    150.67 o 
   4  13   3     4827.34     4583.06    133.18 o 
   6  13   3     5467.81     5502.90    136.60 o 
   8  13   3     4774.02     4654.20    156.35 o 
  10  13   3     1916.54     2278.06    159.97 o 
  12  13   3     1758.45     1896.17    216.78 o 
 -13  14   3     2240.03     2528.17    213.82 o 
 -11  14   3     3822.48     3907.56    216.28 o 
  -9  14   3     4158.38     4148.81    202.11 o 
  -7  14   3     6721.78     6967.54    240.05 o 
  -5  14   3     1650.81     1590.44    128.62 o 
  -3  14   3     4727.59     4623.15    165.16 o 
  -1  14   3     5685.13     5505.16    184.95 o 
   1  14   3    16748.29    16910.21    287.51 o 
   3  14   3    11139.50    11059.64    204.54 o 
   5  14   3     7157.37     6920.69    168.93 o 
   7  14   3     4890.93     4795.32    149.76 o 
   9  14   3     4149.33     4385.15    168.57 o 
  11  14   3      462.04      230.57     97.72 o 
  13  14   3     1110.65      959.29    158.65 o 
 -14  15   3     1936.12     1925.23    239.15 o 
 -12  15   3     2796.18     3270.15    235.96 o 
 -10  15   3     4361.84     4238.51    225.39 o 
  -8  15   3     5547.37     5379.17    268.61 o 
  -6  15   3    10052.76     9766.96    391.58 o 
  -4  15   3     6836.38     7098.61    239.96 o 
  -2  15   3     5104.44     5204.42    180.36 o 
   0  15   3    16701.62    16810.92    280.01 o 
   2  15   3     5047.25     4863.79    146.86 o 
   4  15   3     3533.07     3471.56    130.32 o 
   6  15   3     4998.46     4704.84    168.10 o 
   8  15   3    12377.17    12947.31    316.02 o 
  10  15   3     3728.27     3713.03    173.70 o 
  12  15   3     4275.99     4694.60    230.53 o 
  14  15   3     2679.13     2721.62    271.55 o 
 -15  16   3      985.55     1087.17    357.14 o 
 -13  16   3     1998.00     2444.66    226.94 o 
 -11  16   3     1520.10     1234.37    168.87 o 
  -9  16   3     3951.40     4160.11    240.07 o 
  -7  16   3     5296.62     5627.02    281.80 o 
  -5  16   3     5700.55     5725.21    231.00 o 
  -3  16   3     6207.94     6141.66    234.28 o 
  -1  16   3     1375.00     1336.29    134.60 o 
   1  16   3     4606.99     4663.92    178.42 o 
   3  16   3     4592.98     4292.11    146.03 o 
   5  16   3     5222.32     5108.37    161.22 o 
   7  16   3     5426.62     5734.76    174.63 o 
   9  16   3     3689.43     3771.06    181.17 o 
  11  16   3     3229.97     3562.43    266.34 o 
  13  16   3     1479.52     1927.20    206.36 o 
  15  16   3      378.66      -13.46    274.87 o 
 -12  17   3     1989.15     1702.05    198.38 o 
 -10  17   3     2939.94     3172.80    266.67 o 
  -8  17   3     4137.33     4334.67    224.18 o 
  -6  17   3     2779.59     2619.85    207.47 o 
  -4  17   3     2160.27     2029.48    223.74 o 
  -2  17   3     2545.13     2094.48    182.24 o 
   0  17   3     3678.41     3659.74    182.09 o 
   2  17   3     4821.88     4834.45    188.61 o 
   4  17   3     3631.62     3434.00    169.12 o 
   6  17   3     4145.43     4047.30    153.43 o 
   8  17   3     2701.01     3096.87    180.28 o 
  10  17   3     2093.51     2282.04    184.37 o 
  12  17   3     1217.21     1534.31    166.93 o 
 -11  18   3     1489.89     1440.08    325.94 o 
  -9  18   3     1916.74     2258.31    265.23 o 
  -7  18   3     2646.24     3000.85    228.34 o 
  -5  18   3     3850.24     4106.90    242.89 o 
  -3  18   3     3873.34     3785.09    309.73 o 
  -1  18   3     5035.70     5203.17    300.41 o 
   1  18   3     6282.32     6388.26    226.97 o 
   3  18   3     3451.27     3583.34    186.30 o 
   5  18   3     1970.81     1989.52    155.53 o 
   7  18   3     2828.19     2997.86    199.97 o 
   9  18   3     1691.59     1705.18    208.76 o 
  11  18   3     1126.82     1179.19    170.03 o 
 -10  19   3      838.60      730.80    344.07 o 
  -8  19   3     1096.33     1353.60    191.85 o 
  -6  19   3     1377.08     1292.02    194.69 o 
  -4  19   3      863.88      427.54    130.04 o 
  -2  19   3     3773.28     4038.64    253.31 o 
   0  19   3     2603.82     2503.94    189.50 o 
   2  19   3     1646.23     1672.47    149.86 o 
   4  19   3      998.17      835.96    134.03 o 
   6  19   3     2659.34     2749.11    221.49 o 
   8  19   3     1111.16      855.80    140.02 o 
  10  19   3      926.57      691.46    231.81 o 
  -7  20   3     1698.24     1548.36    231.25 o 
  -5  20   3     1196.49      953.78    175.31 o 
  -3  20   3     1511.38     1635.90    188.80 o 
  -1  20   3     1327.61      771.36    159.00 o 
   1  20   3     2018.92     1954.05    182.76 o 
   3  20   3     1404.63     1204.23    142.78 o 
   5  20   3     3075.58     3138.49    199.34 o 
   7  20   3     1433.94     1343.03    161.46 o 
   9  20   3     1081.86      866.12    323.31 o 
  -4  21   3      332.01      168.76    177.88 o 
  -2  21   3     1544.49     1400.70    194.71 o 
   0  21   3     1028.25      773.92    167.25 o 
   2  21   3     1083.29      864.10    160.85 o 
   4  21   3      821.71      600.46    150.28 o 
   6  21   3      626.26      315.62    297.17 o 
  -1  22   3     1249.34     1491.98    395.58 o 
   1  22   3      859.96      545.12    311.77 o 
   0   0   4     8563.16     9905.62    202.79 o 
   1   1   4      757.42      706.33     30.43 o 
   0   2   4   246753.00   248657.47   1360.82 o 
   2   2   4   139008.61   143899.05    506.97 o 
  -1   3   4   113507.96   119135.40    566.78 o 
   1   3   4     1277.99     1391.67     32.74 o 
   3   3   4    12920.15    13074.56    114.48 o 
  -2   4   4    36295.38    36647.94    225.57 o 
   0   4   4    65589.73    66783.31    295.75 o 
   2   4   4     9635.08     9116.14     86.19 o 
   4   4   4    26394.26    25123.39    200.58 o 
  -3   5   4        1.93       -1.57     22.72 o 
  -1   5   4    12968.83    13678.64    135.91 o 
   1   5   4     2224.53     2026.53     41.15 o 
   3   5   4     1580.49     1691.01     48.87 o 
   5   5   4     5167.79     5435.38    101.67 o 
  -4   6   4    13283.97    11396.45    142.59 o 
  -2   6   4   111484.77   110475.13    817.95 o 
   0   6   4    62485.36    64048.96    291.77 o 
   2   6   4    55810.59    55710.97    329.41 o 
   4   6   4    35551.04    32947.30    239.61 o 
   6   6   4    46764.77    45959.53    370.41 o 
  -5   7   4     3575.91     3164.55    114.13 o 
  -3   7   4     9146.19     8810.30    123.76 o 
  -1   7   4     3384.29     3232.42     69.34 o 
   1   7   4     3703.19     3621.58     60.17 o 
   3   7   4      697.22      822.86     53.23 o 
   5   7   4     9168.81     9951.63    138.38 o 
   7   7   4     2028.22     2059.15     90.33 o 
  -6   8   4    28001.57    26679.58    267.87 o 
  -4   8   4    22146.30    21297.34    247.40 o 
  -2   8   4    75053.52    76767.22    412.46 o 
   0   8   4    53965.82    54743.57    317.47 o 
   2   8   4    77299.80    77942.94    337.32 o 
   4   8   4    29327.83    27440.27    221.19 o 
   6   8   4    26544.72    25768.42    240.46 o 
   8   8   4    28486.34    27886.97    450.38 o 
  -7   9   4        4.55      -38.83     54.36 o 
  -5   9   4      814.29      931.33     71.45 o 
  -3   9   4     2197.26     2145.07     75.21 o 
  -1   9   4     2592.81     2554.39     75.30 o 
   1   9   4      679.87      792.02     41.39 o 
   3   9   4     1450.46     1345.89     59.58 o 
   5   9   4     3306.79     3322.12     86.56 o 
   7   9   4       92.84        6.70     42.70 o 
   9   9   4       24.94      -49.80     61.99 o 
  -8  10   4    25828.77    25070.92    343.35 o 
  -6  10   4    40017.04    40223.26    421.67 o 
  -4  10   4    23370.64    22988.81    299.62 o 
  -2  10   4    19641.30    18687.41    326.05 o 
   0  10   4    47027.68    47475.09    498.49 o 
   2  10   4    28029.18    27077.48    215.27 o 
   4  10   4    15874.93    14784.59    182.39 o 
   6  10   4    30080.02    29885.15    355.96 o 
   8  10   4    31924.75    32415.79    346.60 o 
  10  10   4    11942.81    11521.45    262.10 o 
  -9  11   4      531.07      389.13     95.39 o 
  -7  11   4     6596.62     5899.32    176.65 o 
  -5  11   4     1547.57     1529.96    113.24 o 
  -3  11   4       11.11      -47.61     47.61 o 
  -1  11   4       23.99       -2.59     44.76 o 
   1  11   4     5228.70     5082.24    123.46 o 
   3  11   4      770.59      706.65     61.67 o 
   5  11   4     1526.10     1525.30     85.30 o 
   7  11   4      343.76      240.94     69.02 o 
   9  11   4        1.09      -62.59     62.59 o 
  11  11   4      319.03      157.17     82.26 o 
 -10  12   4     7804.50     7404.66    213.07 o 
  -8  12   4     6257.05     6135.74    187.37 o 
  -6  12   4     3877.41     3498.77    143.54 o 
  -4  12   4    12058.87    11496.50    233.12 o 
  -2  12   4    14027.80    13010.27    219.45 o 
   0  12   4    23467.85    23346.08    268.15 o 
   2  12   4    17981.01    17304.32    232.02 o 
   4  12   4     5357.29     4947.67    126.24 o 
   6  12   4     9954.85     9548.19    169.04 o 
   8  12   4    10202.64    10206.41    213.55 o 
  10  12   4     9301.20     9050.83    234.69 o 
  12  12   4     2706.72     2757.69    175.40 o 
 -11  13   4       22.44      -72.31     72.31 o 
  -9  13   4      141.59       -3.15     74.29 o 
  -7  13   4     1090.35      992.79    115.21 o 
  -5  13   4     1552.85     1413.27    118.56 o 
  -3  13   4     1102.70      978.78    104.84 o 
  -1  13   4      190.87      107.75     60.27 o 
   1  13   4      526.90      475.18     69.35 o 
   3  13   4       44.98      -21.48     47.78 o 
   5  13   4       31.07      -48.37     48.37 o 
   7  13   4      930.03      711.96     85.83 o 
   9  13   4     1834.16     1757.58    166.42 o 
  11  13   4     1196.66     1036.64    127.93 o 
  13  13   4        5.31      -89.25     89.25 o 
 -12  14   4     3470.37     3595.10    232.13 o 
 -10  14   4     6545.28     6618.70    259.07 o 
  -8  14   4    10095.34     9824.27    250.23 o 
  -6  14   4     9726.04    10011.61    243.25 o 
  -4  14   4     8400.77     8468.12    218.77 o 
  -2  14   4    10197.75     9626.76    208.82 o 
   0  14   4    17259.21    17460.89    274.62 o 
   2  14   4    13069.66    12432.06    216.57 o 
   4  14   4     7233.93     7072.54    184.53 o 
   6  14   4    10323.92    10379.19    206.16 o 
   8  14   4     4735.22     4590.04    163.07 o 
  10  14   4     5811.23     6019.08    210.71 o 
  12  14   4     3748.53     3838.13    217.66 o 
  14  14   4     2961.22     3046.98    233.30 o 
 -13  15   4        1.87     -107.56    107.56 o 
 -11  15   4       30.73      -97.46     97.46 o 
  -9  15   4        4.37      -84.75     84.75 o 
  -7  15   4      313.31      155.27    107.87 o 
  -5  15   4       58.94      -68.34     87.34 o 
  -3  15   4      818.36      685.30    106.21 o 
  -1  15   4     1091.98      929.13    123.47 o 
   1  15   4      165.27      122.89     67.52 o 
   3  15   4      122.32      -57.23     58.16 o 
   5  15   4       67.58      -22.47     60.64 o 
   7  15   4        0.92      -49.39     73.44 o 
   9  15   4        0.71      -74.06     75.05 o 
  11  15   4      116.62      -18.12     93.75 o 
  13  15   4      200.52       35.58    138.23 o 
  15  15   4        8.30     -139.87    171.97 o 
 -14  16   4     1980.44     2357.57    425.37 o 
 -12  16   4     2749.67     2700.30    296.36 o 
 -10  16   4     4739.33     4972.43    232.78 o 
  -8  16   4     6279.11     6332.89    250.25 o 
  -6  16   4     7602.01     7476.86    262.33 o 
  -4  16   4     5072.56     5054.06    218.65 o 
  -2  16   4     5953.25     6012.73    230.69 o 
   0  16   4     9215.82     9317.78    238.33 o 
   2  16   4     6127.25     5977.39    166.49 o 
   4  16   4     4565.75     4322.16    148.94 o 
   6  16   4     7849.14     7543.36    193.52 o 
   8  16   4    10400.54    10883.29    255.06 o 
  10  16   4     4128.81     4137.91    178.98 o 
  12  16   4     2504.92     2419.64    212.74 o 
  14  16   4     1521.39      969.11    251.61 o 
 -13  17   4        1.47      -34.98    266.03 o 
 -11  17   4        0.14     -122.96    122.96 o 
  -9  17   4       94.12      -53.47    103.78 o 
  -7  17   4        1.03      -56.36     99.57 o 
  -5  17   4      284.42       43.90    104.10 o 
  -3  17   4     3110.29     3040.79    210.68 o 
  -1  17   4      240.94       16.82     82.90 o 
   1  17   4        7.32      -44.65     89.99 o 
   3  17   4       90.14      -65.36     65.36 o 
   5  17   4        1.17      -65.11     65.11 o 
   7  17   4     1244.65      973.42    122.47 o 
   9  17   4      112.07       42.39     89.31 o 
  11  17   4      446.48      276.29    119.66 o 
  13  17   4      196.50      -47.11    137.83 o 
 -12  18   4     2075.17     2922.06    503.22 o 
 -10  18   4     2632.13     2823.43    348.26 o 
  -8  18   4     3627.56     3998.42    259.89 o 
  -6  18   4     4286.70     4310.84    233.34 o 
  -4  18   4     3219.33     3518.84    238.78 o 
  -2  18   4     8455.65     8093.15    285.61 o 
   0  18   4     7097.67     6621.24    254.59 o 
   2  18   4     5565.82     5628.57    212.87 o 
   4  18   4     4834.92     5051.75    188.05 o 
   6  18   4     3464.62     3665.36    213.76 o 
   8  18   4     3012.77     3305.63    190.55 o 
  10  18   4     2697.72     2950.27    195.68 o 
  12  18   4     2357.11     2801.22    267.47 o 
  -9  19   4        2.98      -33.20    145.95 o 
  -7  19   4        0.53     -122.37    122.37 o 
  -5  19   4       15.41      -62.22    105.96 o 
  -3  19   4       32.87      -87.85    102.84 o 
  -1  19   4      204.18      -20.31    108.21 o 
   1  19   4        6.30      -82.74     82.74 o 
   3  19   4       12.42      -80.89     80.89 o 
   5  19   4       56.75      -37.49     85.15 o 
   7  19   4       69.72      -43.84    101.49 o 
   9  19   4       90.24      -46.44    120.86 o 
  -6  20   4     1033.83      752.81    193.89 o 
  -4  20   4     1526.88     1252.74    208.77 o 
  -2  20   4     2465.65     2249.21    233.05 o 
   0  20   4     2058.11     1796.81    203.95 o 
   2  20   4     2327.56     2285.06    193.39 o 
   4  20   4     1743.64     1833.25    173.47 o 
   6  20   4     1845.93     2028.15    282.55 o 
   8  20   4     2094.37     1907.64    234.46 o 
  -3  21   4       49.61     -227.20    241.81 o 
  -1  21   4       21.08     -143.25    143.25 o 
   1  21   4       70.12     -117.10    125.74 o 
   3  21   4        9.16     -117.59    135.11 o 
   5  21   4        2.70     -148.63    167.93 o 
   0   1   5      288.83      373.18     19.91 o 
  -1   2   5    24309.76    25539.54    151.90 o 
   1   2   5    34583.13    35695.29    234.78 o 
  -2   3   5    29870.44    30039.44    191.45 o 
   0   3   5    51851.05    54451.81    403.25 o 
   2   3   5     9697.23    10521.26     87.55 o 
  -3   4   5      518.72      544.87     32.52 o 
  -1   4   5     1847.01     1811.28     55.27 o 
   1   4   5     3487.70     3237.44     56.84 o 
   3   4   5      338.73      192.71     24.22 o 
  -4   5   5      808.13     1105.62     71.32 o 
  -2   5   5     6910.01     6674.10    102.68 o 
   0   5   5     1468.65     1704.88     38.39 o 
   2   5   5      231.31       91.43     21.06 o 
   4   5   5     8204.75     8760.19    114.18 o 
  -5   6   5     1614.22     1820.73     67.05 o 
  -3   6   5     3812.68     3364.70     66.35 o 
  -1   6   5     7137.10     7126.26    107.62 o 
   1   6   5     1354.81     1293.20     64.84 o 
   3   6   5        1.73        8.30     20.94 o 
   5   6   5     4870.74     5313.39    107.32 o 
  -6   7   5     1629.46     1776.63     79.98 o 
  -4   7   5     1913.60     1657.08     68.48 o 
  -2   7   5     2212.43     2012.18     75.22 o 
   0   7   5     2095.53     2096.37     50.14 o 
   2   7   5       37.76       35.52     21.87 o 
   4   7   5     1508.50     1368.03     58.48 o 
   6   7   5      940.99      907.13     67.58 o 
  -7   8   5        0.23      -32.57     40.33 o 
  -5   8   5      687.70      724.29     59.84 o 
  -3   8   5     2370.61     2327.87     66.44 o 
  -1   8   5     8111.38     8345.49    104.52 o 
   1   8   5     1244.75     1192.95     46.03 o 
   3   8   5     3097.33     3049.08     76.47 o 
   5   8   5        2.16      -30.16     30.16 o 
   7   8   5       56.63       -0.80     50.59 o 
  -8   9   5      131.56       34.13     60.54 o 
  -6   9   5     2582.27     2597.50    114.93 o 
  -4   9   5      579.81      456.42     74.01 o 
  -2   9   5     4482.25     4464.14    116.58 o 
   0   9   5     2640.89     2474.67     61.34 o 
   2   9   5        4.44      -23.04     23.04 o 
   4   9   5       11.25      -29.02     29.02 o 
   6   9   5     1251.60     1367.78     78.63 o 
   8   9   5       74.32       13.07     57.74 o 
  -9  10   5      397.11      306.95     81.75 o 
  -7  10   5       33.57       -5.28     57.97 o 
  -5  10   5      181.11      100.69     56.43 o 
  -3  10   5     2127.59     2111.17    117.47 o 
  -1  10   5      827.31      622.85     66.85 o 
   1  10   5      337.52      199.33     38.41 o 
   3  10   5        8.20      -29.18     29.18 o 
   5  10   5      108.85      -30.24     42.29 o 
   7  10   5      816.00      751.31     80.90 o 
   9  10   5     2209.45     2326.18    203.17 o 
 -10  11   5      665.10      563.85     98.74 o 
  -8  11   5      208.69       33.77     66.66 o 
  -6  11   5      126.51        2.31     62.56 o 
  -4  11   5      201.63       63.84     57.70 o 
  -2  11   5      807.26      694.05     73.87 o 
   0  11   5      769.98      700.15     74.28 o 
   2  11   5      622.48      456.94     62.11 o 
   4  11   5       15.76      -36.79     36.79 o 
   6  11   5      145.85       10.14     49.82 o 
   8  11   5       44.11      -57.90     57.90 o 
  10  11   5      624.24      533.77     97.08 o 
 -11  12   5      138.12        0.32     80.33 o 
  -9  12   5       80.18      -70.41     70.41 o 
  -7  12   5      564.81      400.04     84.94 o 
  -5  12   5     2028.80     1724.56    123.40 o 
  -3  12   5     1319.84     1261.72    140.89 o 
  -1  12   5      869.27      659.98     79.57 o 
   1  12   5     1195.66     1074.77     82.50 o 
   3  12   5      217.08      111.99     51.87 o 
   5  12   5     1160.42      973.57     83.52 o 
   7  12   5     1250.14     1303.58    114.14 o 
   9  12   5        8.62      -61.56     61.56 o 
  11  12   5       50.82      -70.49     70.49 o 
 -12  13   5       69.80      -77.97     77.97 o 
 -10  13   5       68.89      -75.71     75.71 o 
  -8  13   5      636.03      356.83     91.68 o 
  -6  13   5       72.68      -48.29     66.74 o 
  -4  13   5     2125.19     2116.65    139.57 o 
  -2  13   5      318.43      225.83     67.97 o 
   0  13   5       24.01      -51.41     51.41 o 
   2  13   5        0.66      -47.45     47.45 o 
   4  13   5      608.00      516.07     72.94 o 
   6  13   5      158.22      -11.92     53.80 o 
   8  13   5       41.20      -49.03     70.51 o 
  10  13   5       96.85      -41.12     76.12 o 
  12  13   5       15.97      -79.38     79.38 o 
 -13  14   5       33.31     -104.80    104.80 o 
 -11  14   5        1.77      -84.47     84.47 o 
  -9  14   5      289.46      180.37     90.73 o 
  -7  14   5       49.82       18.26     74.45 o 
  -5  14   5      981.81      827.62    109.64 o 
  -3  14   5      698.05      682.46    105.48 o 
  -1  14   5      516.24      386.01     79.58 o 
   1  14   5      111.21        7.53     56.37 o 
   3  14   5      759.48      462.52     73.30 o 
   5  14   5      720.77      687.19     84.40 o 
   7  14   5       86.46        9.38     72.64 o 
   9  14   5      644.26      546.85    107.83 o 
  11  14   5        6.61      -70.72     79.48 o 
  13  14   5       58.98      -70.47    125.16 o 
 -14  15   5        8.83     -146.17    146.17 o 
 -12  15   5       65.43     -135.51    156.17 o 
 -10  15   5        7.88      -94.23     94.23 o 
  -8  15   5      185.05      131.92    105.23 o 
  -6  15   5       59.52      -37.88     79.61 o 
  -4  15   5        0.04      -67.67     67.67 o 
  -2  15   5      871.16      639.90     95.54 o 
   0  15   5     1173.06     1092.66    106.36 o 
   2  15   5      208.66       50.03     63.85 o 
   4  15   5       37.46      -57.31     57.31 o 
   6  15   5     1206.72      929.17    129.73 o 
   8  15   5     1035.12     1030.25    162.83 o 
  10  15   5      175.52        5.05     88.42 o 
  12  15   5      117.22       25.18    104.29 o 
  14  15   5       74.77     -150.69    159.17 o 
 -13  16   5        6.67     -129.44    129.44 o 
 -11  16   5       73.12        5.03    133.02 o 
  -9  16   5      356.45      112.73    110.15 o 
  -7  16   5        3.14      -35.24     93.76 o 
  -5  16   5      433.70      188.37    100.56 o 
  -3  16   5      815.88      669.10    148.95 o 
  -1  16   5      302.21      194.53     81.30 o 
   1  16   5        0.86      -64.35     64.35 o 
   3  16   5       87.69      -61.35     61.35 o 
   5  16   5        8.46      -65.19     65.19 o 
   7  16   5        0.44      -64.35     64.35 o 
   9  16   5       16.85      -79.90     79.90 o 
  11  16   5       64.08      -41.31     85.94 o 
  13  16   5        8.80       52.72    138.96 o 
 -12  17   5        1.26     -122.21    122.21 o 
 -10  17   5       80.78      -86.11    132.75 o 
  -8  17   5       79.79      -91.71    117.37 o 
  -6  17   5       83.79      -67.00     98.07 o 
  -4  17   5      478.14      148.63    110.45 o 
  -2  17   5      593.55      259.19    115.13 o 
   0  17   5       54.72      -76.21     78.88 o 
   2  17   5       75.37      -47.60     68.88 o 
   4  17   5        0.05      -64.01     64.01 o 
   6  17   5        1.12      -74.14     74.14 o 
   8  17   5       23.16      -77.76     77.76 o 
  10  17   5      301.79      253.18    104.36 o 
  12  17   5        1.15      -42.57    122.62 o 
 -11  18   5        0.56     -237.58    237.58 o 
  -9  18   5      164.48      -28.37    130.05 o 
  -7  18   5      189.65      101.51    127.53 o 
  -5  18   5        0.46     -105.17    105.17 o 
  -3  18   5      501.00      351.58    129.22 o 
  -1  18   5      412.51      237.82    106.29 o 
   1  18   5      359.02      160.65    110.06 o 
   3  18   5       19.38      -72.87     72.87 o 
   5  18   5       39.70      -73.37     73.37 o 
   7  18   5      338.35      224.82     99.42 o 
   9  18   5       83.88      -66.16     90.21 o 
  11  18   5       37.60     -108.84    115.53 o 
 -10  19   5       51.95     -221.05    221.05 o 
  -8  19   5       16.36       64.94    147.18 o 
  -6  19   5      165.42       39.72    144.26 o 
  -4  19   5      446.19      232.66    147.00 o 
  -2  19   5       34.06      -55.05    130.80 o 
   0  19   5        0.56      -89.09     89.09 o 
   2  19   5        5.27      -85.64     85.64 o 
   4  19   5      146.23      -19.81     87.50 o 
   6  19   5       55.88      -92.18     92.18 o 
   8  19   5       12.20      -88.91     99.78 o 
  10  19   5        1.63     -139.35    139.35 o 
  -5  20   5        9.50     -130.28    130.28 o 
  -3  20   5       14.28      -94.32    136.32 o 
  -1  20   5      302.74       55.41    153.47 o 
   1  20   5      188.73      102.40    125.48 o 
   3  20   5       76.83     -108.18    108.18 o 
   5  20   5      116.82      -43.27    102.56 o 
   7  20   5       26.48     -134.85    142.21 o 
  -2  21   5        8.66      -15.38    253.72 o 
   0  21   5       35.49      -47.67    236.81 o 
   2  21   5       37.22     -121.48    221.05 o 
   1   1   6    52565.62    53459.18    219.63 o 
   0   2   6     6371.99     7307.82     89.76 o 
   2   2   6      432.94      333.18     23.93 o 
  -1   3   6    31619.25    30706.79    158.56 o 
   1   3   6    38046.02    39491.38    207.23 o 
   3   3   6    15669.72    16259.60    127.22 o 
  -2   4   6    23826.07    25191.67    176.14 o 
   0   4   6     2628.83     2534.62     44.78 o 
   2   4   6     7497.32     7688.22     82.18 o 
   4   4   6     2579.43     2309.70     59.25 o 
  -3   5   6    36097.97    36311.39    275.76 o 
  -1   5   6    73623.34    73825.94    375.01 o 
   1   5   6    35945.95    37463.26    193.07 o 
   3   5   6    52865.55    53979.69    290.36 o 
   5   5   6     9149.30     8292.78    124.43 o 
  -4   6   6    12172.66    12110.16    140.50 o 
  -2   6   6     2249.52     2033.75     65.44 o 
   0   6   6     1748.44     1699.89     55.90 o 
   2   6   6     6131.93     6188.47     84.90 o 
   4   6   6     4492.40     4718.46     83.64 o 
   6   6   6        0.28      -31.63     31.63 o 
  -5   7   6    41538.13    43341.47    344.38 o 
  -3   7   6    30176.87    30066.98    299.25 o 
  -1   7   6    16429.44    16012.15    174.09 o 
   1   7   6    25067.49    25106.71    180.71 o 
   3   7   6    23115.98    22332.35    206.17 o 
   5   7   6    25869.97    25762.87    316.12 o 
   7   7   6    23914.97    23845.94    288.89 o 
  -6   8   6       51.29      -20.83     50.34 o 
  -4   8   6    19213.16    19154.40    253.37 o 
  -2   8   6       20.45      -32.87     32.87 o 
   0   8   6      267.25      301.71     32.28 o 
   2   8   6     1503.25     1316.48     49.71 o 
   4   8   6      160.10       63.67     32.27 o 
   6   8   6     2087.57     1973.45     90.37 o 
   8   8   6      613.40      495.01     79.41 o 
  -7   9   6    15458.50    14829.74    252.37 o 
  -5   9   6     6203.66     6177.25    158.69 o 
  -3   9   6    16851.54    15966.80    216.67 o 
  -1   9   6    17456.80    16749.56    198.00 o 
   1   9   6    21099.03    20751.53    162.28 o 
   3   9   6    17723.90    16622.62    193.66 o 
   5   9   6    22154.89    22230.81    217.32 o 
   7   9   6    20130.33    20163.60    231.14 o 
   9   9   6    13639.51    13753.26    277.31 o 
  -8  10   6     1852.57     1894.85    129.79 o 
  -6  10   6      802.63      760.16     88.07 o 
  -4  10   6       63.67      -25.38     48.93 o 
  -2  10   6       89.84       57.21     47.15 o 
   0  10   6       25.14      -11.13     38.74 o 
   2  10   6      406.14      198.54     43.64 o 
   4  10   6       22.82      -33.79     33.79 o 
   6  10   6     1155.56     1319.58    101.69 o 
   8  10   6      135.75       38.35     68.32 o 
  10  10   6      107.34      -22.46     65.82 o 
  -9  11   6     8030.18     8120.43    214.00 o 
  -7  11   6    10592.28    10803.75    232.89 o 
  -5  11   6    14955.78    14553.90    257.35 o 
  -3  11   6     6758.43     6137.79    167.40 o 
  -1  11   6    13641.40    13405.99    214.06 o 
   1  11   6    10858.04    10645.68    159.15 o 
   3  11   6    13857.52    13581.09    199.63 o 
   5  11   6     5698.38     5534.77    136.20 o 
   7  11   6     5338.49     5022.27    149.75 o 
   9  11   6     5493.41     5300.62    175.79 o 
  11  11   6     3358.43     3425.02    164.38 o 
 -10  12   6        0.10      -68.24     68.24 o 
  -8  12   6       45.46      -24.87     69.76 o 
  -6  12   6      260.37      135.28     75.35 o 
  -4  12   6     2089.30     2275.52    138.78 o 
  -2  12   6       14.05       -1.51     52.66 o 
   0  12   6      781.68      576.35     75.22 o 
   2  12   6       56.95      -10.22     47.40 o 
   4  12   6      732.91      625.50     71.22 o 
   6  12   6     1612.01     1555.54     99.93 o 
   8  12   6       33.46       17.24     71.84 o 
  10  12   6       56.40      -66.89     66.89 o 
  12  12   6        6.89      -76.88     76.88 o 
 -11  13   6     3150.70     3216.44    188.87 o 
  -9  13   6     4615.44     4600.19    180.76 o 
  -7  13   6     9122.01     9159.63    234.08 o 
  -5  13   6     8675.31     8479.17    220.02 o 
  -3  13   6     9884.11     9686.63    223.08 o 
  -1  13   6     9795.98     9832.13    202.78 o 
   1  13   6     7089.20     6749.11    170.65 o 
   3  13   6    15658.83    15820.83    237.19 o 
   5  13   6     7271.55     7179.99    165.52 o 
   7  13   6     6796.33     6884.92    185.80 o 
   9  13   6     8738.34     9183.67    244.95 o 
  11  13   6     3724.29     3627.57    197.97 o 
  13  13   6     2522.08     2799.68    250.24 o 
 -12  14   6      190.78      -19.07    124.36 o 
 -10  14   6        2.24      -84.35     84.35 o 
  -8  14   6      907.39      624.11    113.28 o 
  -6  14   6      137.57       97.71     86.55 o 
  -4  14   6      653.97      558.41    136.76 o 
  -2  14   6     1188.20     1206.27    109.33 o 
   0  14   6      377.23      292.61     74.37 o 
   2  14   6      925.91      612.75     79.61 o 
   4  14   6       87.44      -55.48     55.48 o 
   6  14   6      157.78       27.40     60.98 o 
   8  14   6       91.26       12.40     75.04 o 
  10  14   6      159.21       14.57     86.48 o 
  12  14   6        5.33      -70.33    101.23 o 
  14  14   6        0.56     -141.05    141.05 o 
 -13  15   6     3098.73     3592.68    371.97 o 
 -11  15   6     3110.46     3421.50    277.44 o 
  -9  15   6     3400.91     3403.73    215.38 o 
  -7  15   6     5218.60     5053.96    197.03 o 
  -5  15   6     7478.23     7620.95    224.22 o 
  -3  15   6     6846.17     7078.24    213.12 o 
  -1  15   6     6851.69     6455.69    182.99 o 
   1  15   6     8923.81     8791.80    209.27 o 
   3  15   6     8463.73     8532.87    191.11 o 
   5  15   6     4613.25     4376.71    148.02 o 
   7  15   6     6610.41     6870.46    199.07 o 
   9  15   6     4661.63     4429.81    171.74 o 
  11  15   6     2805.79     3050.17    197.85 o 
  13  15   6     2978.06     3396.31    293.78 o 
 -12  16   6       26.33       61.85    133.43 o 
 -10  16   6       75.58     -118.28    118.28 o 
  -8  16   6      131.78      -77.08    166.23 o 
  -6  16   6        2.91      -24.08    108.27 o 
  -4  16   6      237.86       54.63     85.63 o 
  -2  16   6       40.43        8.18     80.12 o 
   0  16   6     1223.74     1038.61    111.96 o 
   2  16   6      126.79      -60.97     60.97 o 
   4  16   6      225.18       99.66     73.95 o 
   6  16   6        2.24      -67.39     78.10 o 
   8  16   6        0.23      -77.58     77.58 o 
  10  16   6       64.31      -43.24     86.61 o 
  12  16   6       39.74     -106.78    106.78 o 
  14  16   6       58.36     -195.29    195.29 o 
 -13  17   6     1639.68     2018.27    430.95 o 
 -11  17   6     1377.82     1683.86    236.41 o 
  -9  17   6     3132.52     3681.48    291.09 o 
  -7  17   6     3248.36     3544.39    281.52 o 
  -5  17   6     5919.61     5745.90    289.95 o 
  -3  17   6     2303.79     2236.78    233.01 o 
  -1  17   6     4321.48     4573.29    178.66 o 
   1  17   6     5002.08     4889.41    177.25 o 
   3  17   6     4459.32     3986.32    150.40 o 
   5  17   6     3336.42     3235.34    239.20 o 
   7  17   6     3185.31     3627.04    189.88 o 
   9  17   6     2420.03     2707.85    174.37 o 
  11  17   6     2164.32     2255.26    188.69 o 
  13  17   6     1846.39     1503.48    272.20 o 
 -10  18   6       38.61     -106.13    139.38 o 
  -8  18   6       31.25     -122.85    122.85 o 
  -6  18   6       58.94     -100.03    115.41 o 
  -4  18   6      219.49       47.60    128.76 o 
  -2  18   6       14.92     -109.58    109.58 o 
   0  18   6      456.37      113.81    113.89 o 
   2  18   6       61.62      -83.50     83.50 o 
   4  18   6       19.87      -73.02     73.02 o 
   6  18   6      246.66       39.94     88.65 o 
   8  18   6      338.88       93.38     98.14 o 
  10  18   6        0.02      -98.08     98.08 o 
  12  18   6       32.80     -129.17    210.67 o 
  -9  19   6      796.41      601.25    328.30 o 
  -7  19   6     1572.54     1760.00    240.82 o 
  -5  19   6     1869.08     1670.86    229.35 o 
  -3  19   6     1167.32     1262.43    207.21 o 
  -1  19   6     1619.89     1721.72    226.63 o 
   1  19   6     1900.93     1823.91    228.53 o 
   3  19   6     1444.43     1264.89    175.56 o 
   5  19   6     1807.81     1635.14    186.10 o 
   7  19   6     2066.00     2061.92    180.88 o 
   9  19   6      520.26      326.83    174.19 o 
  -6  20   6       11.03     -211.82    211.82 o 
  -4  20   6       70.11       42.12    146.93 o 
  -2  20   6       10.97     -100.45    130.02 o 
   0  20   6      260.67      100.74    130.34 o 
   2  20   6      191.75      113.40    122.66 o 
   4  20   6       32.30     -126.77    126.77 o 
   6  20   6        1.21     -157.73    157.73 o 
  -1  21   6     2142.77     1698.42    424.03 o 
   1  21   6     1775.21     1294.77    378.28 o 
   0   1   7    70026.77    70977.51    265.10 o 
  -1   2   7     3318.10     3008.73     58.30 o 
   1   2   7    67915.38    71198.48    294.22 o 
  -2   3   7    92849.38    94995.93    356.24 o 
   0   3   7    36066.93    38910.52    192.32 o 
   2   3   7    28498.50    28901.75    218.71 o 
  -3   4   7    59840.93    60682.65    302.75 o 
  -1   4   7     2284.99     2278.26     44.13 o 
   1   4   7    42398.55    45044.19    240.34 o 
   3   4   7    17152.64    17200.47    132.75 o 
  -4   5   7    28704.25    28468.89    210.41 o 
  -2   5   7    10590.43    10738.83    122.10 o 
   0   5   7    66381.48    70702.23    350.95 o 
   2   5   7    35233.18    36493.98    213.84 o 
   4   5   7    25661.59    25397.63    192.38 o 
  -5   6   7    45482.66    47716.54    428.31 o 
  -3   6   7     9463.70     8494.18    147.94 o 
  -1   6   7    47407.04    47593.97    304.18 o 
   1   6   7    66124.58    66487.27    331.74 o 
   3   6   7     3110.83     2846.92     64.03 o 
   5   6   7    11437.31    11264.33    171.11 o 
  -6   7   7    27984.01    28130.53    262.96 o 
  -4   7   7    12476.51    12076.73    193.28 o 
  -2   7   7    44454.70    44830.08    313.01 o 
   0   7   7    26703.22    26738.45    210.65 o 
   2   7   7    17493.83    18145.23    194.09 o 
   4   7   7     5315.24     5192.75     89.32 o 
   6   7   7    21653.81    21920.94    239.53 o 
  -7   8   7    18222.32    17972.59    268.89 o 
  -5   8   7    35162.06    35806.20    464.25 o 
  -3   8   7     4824.04     4529.34    114.67 o 
  -1   8   7    28222.39    27414.74    246.41 o 
   1   8   7    22078.70    21267.11    168.73 o 
   3   8   7    33470.00    33233.02    229.25 o 
   5   8   7    19997.09    20279.51    202.78 o 
   7   8   7    31879.83    32514.02    325.41 o 
  -8   9   7    12346.04    12863.70    244.67 o 
  -6   9   7    14570.50    14131.82    242.21 o 
  -4   9   7     6590.45     6626.44    161.62 o 
  -2   9   7    21037.59    20564.08    245.65 o 
   0   9   7    29314.51    29553.98    240.85 o 
   2   9   7    21218.64    21819.11    173.32 o 
   4   9   7    13728.22    13809.59    169.63 o 
   6   9   7     9205.81     9703.34    151.07 o 
   8   9   7    16332.69    16540.98    244.50 o 
  -9  10   7     9144.75     8814.31    215.47 o 
  -7  10   7    16872.88    16678.74    279.33 o 
  -5  10   7    10084.32     9929.50    207.65 o 
  -3  10   7    14433.87    13871.36    213.78 o 
  -1  10   7    18695.15    18961.48    214.84 o 
   1  10   7     6505.49     6293.98    130.88 o 
   3  10   7    21707.40    21790.38    223.28 o 
   5  10   7    18679.46    18515.65    207.88 o 
   7  10   7    14984.79    15215.70    246.02 o 
   9  10   7     7837.11     7626.72    201.51 o 
 -10  11   7     7062.74     7033.65    218.67 o 
  -8  11   7     9166.08     8908.73    220.20 o 
  -6  11   7     2575.04     2345.09    135.93 o 
  -4  11   7    10924.23    10795.32    222.01 o 
  -2  11   7    10217.99    10396.50    193.36 o 
   0  11   7    10106.26    10014.47    170.49 o 
   2  11   7    15152.93    14805.14    270.13 o 
   4  11   7    10087.30     9995.60    176.09 o 
   6  11   7     2794.44     2856.37    123.84 o 
   8  11   7     6602.70     6825.98    175.72 o 
  10  11   7     3902.12     3669.13    156.31 o 
 -11  12   7     1149.13     1114.03    149.28 o 
  -9  12   7     3179.61     2958.73    164.59 o 
  -7  12   7    10330.89    10015.12    237.67 o 
  -5  12   7     1511.00     1452.88    120.24 o 
  -3  12   7    10990.44    11621.48    236.51 o 
  -1  12   7    16504.86    16488.86    250.40 o 
   1  12   7     8253.29     8044.66    176.90 o 
   3  12   7     7467.76     7789.83    162.83 o 
   5  12   7     6417.11     6241.39    151.29 o 
   7  12   7     8657.19     8585.88    222.20 o 
   9  12   7     1274.65     1027.97    122.14 o 
  11  12   7     4822.91     4742.12    248.86 o 
 -12  13   7     3482.35     3782.55    220.78 o 
 -10  13   7     4402.69     4194.57    206.73 o 
  -8  13   7     9646.37     9867.72    285.61 o 
  -6  13   7    15836.17    16268.86    303.61 o 
  -4  13   7     7988.11     8222.22    213.13 o 
  -2  13   7     1114.64     1015.66     96.94 o 
   0  13   7    13122.63    13708.26    275.22 o 
   2  13   7     9765.28     9876.82    188.81 o 
   4  13   7     2387.66     2348.12    117.84 o 
   6  13   7     9229.69     9019.41    206.84 o 
   8  13   7    17325.84    17913.85    331.76 o 
  10  13   7     5400.27     5288.78    199.39 o 
  12  13   7     2707.46     2490.36    239.70 o 
 -13  14   7     2085.33     2465.55    248.32 o 
 -11  14   7     1463.85     1721.30    182.07 o 
  -9  14   7     4380.92     4367.39    218.34 o 
  -7  14   7     3684.30     3791.25    201.32 o 
  -5  14   7    10091.42    10157.92    248.30 o 
  -3  14   7     3674.43     3562.55    159.44 o 
  -1  14   7     7033.89     6944.05    182.70 o 
   1  14   7     5267.98     5154.55    171.64 o 
   3  14   7    10449.91    10706.78    244.07 o 
   5  14   7     6050.70     6242.97    163.79 o 
   7  14   7     3699.87     3686.58    157.29 o 
   9  14   7     4400.04     4563.32    189.02 o 
  11  14   7     3792.56     4019.38    229.45 o 
  13  14   7     1674.93     1994.57    230.81 o 
 -14  15   7     2238.40     2520.76    333.32 o 
 -12  15   7     2228.07     2662.03    256.60 o 
 -10  15   7     2367.59     2735.08    215.02 o 
  -8  15   7     2943.37     3275.86    242.00 o 
  -6  15   7     5516.29     5544.34    230.25 o 
  -4  15   7     6773.70     6673.03    246.38 o 
  -2  15   7    12386.58    12973.18    255.73 o 
   0  15   7     9247.14     9086.14    214.66 o 
   2  15   7     7371.23     7036.50    191.64 o 
   4  15   7     4889.27     4986.68    154.81 o 
   6  15   7     3863.68     3748.62    160.46 o 
   8  15   7     1409.08     1256.41    124.15 o 
  10  15   7     3870.24     4142.06    224.66 o 
  12  15   7     2986.19     3351.77    244.68 o 
  14  15   7     1484.81     1550.96    435.88 o 
 -13  16   7      866.98     1083.71    369.05 o 
 -11  16   7     2329.79     2382.98    333.11 o 
  -9  16   7     4235.84     4425.86    264.73 o 
  -7  16   7     4102.77     4314.63    227.35 o 
  -5  16   7     4403.65     4196.04    209.90 o 
  -3  16   7     5372.83     5722.12    236.27 o 
  -1  16   7     4896.42     5019.78    195.76 o 
   1  16   7     2882.64     3207.86    162.74 o 
   3  16   7     5378.16     5446.16    166.95 o 
   5  16   7     5776.68     5886.20    188.44 o 
   7  16   7     3378.65     3752.35    172.03 o 
   9  16   7     4689.65     4787.84    205.50 o 
  11  16   7     2462.01     3096.00    222.99 o 
  13  16   7     1147.45     1171.84    204.46 o 
 -12  17   7     1519.72      971.07    374.44 o 
 -10  17   7     1897.99     2227.44    253.70 o 
  -8  17   7     2633.94     3560.16    293.38 o 
  -6  17   7     3510.86     3478.89    282.43 o 
  -4  17   7     1509.69     1572.29    210.83 o 
  -2  17   7     3985.83     4273.22    224.46 o 
   0  17   7     4567.53     4623.34    199.38 o 
   2  17   7     4956.79     4884.78    213.11 o 
   4  17   7     3675.91     3835.26    162.94 o 
   6  17   7     3422.02     3701.08    186.27 o 
   8  17   7     2851.05     3188.66    208.20 o 
  10  17   7     1378.82     1365.42    163.50 o 
  12  17   7     1276.28     1618.27    314.19 o 
 -11  18   7     1213.83     1600.77    409.80 o 
  -9  18   7     1273.67     1390.82    222.11 o 
  -7  18   7     2311.78     2710.35    391.65 o 
  -5  18   7     2544.63     2614.87    333.80 o 
  -3  18   7     3334.54     3500.02    401.26 o 
  -1  18   7     2396.76     2641.35    223.51 o 
   1  18   7     3856.14     3946.57    206.21 o 
   3  18   7     3023.98     3585.10    212.68 o 
   5  18   7     2736.16     3087.25    198.88 o 
   7  18   7     1696.50     1944.85    196.67 o 
   9  18   7     1938.01     2075.77    212.69 o 
  11  18   7     1053.78     1156.93    257.62 o 
  -8  19   7     1460.14     1774.15    430.18 o 
  -6  19   7     1234.05     1310.93    226.43 o 
  -4  19   7     1627.05     1852.82    238.13 o 
  -2  19   7      966.20      909.37    189.60 o 
   0  19   7     1352.42     1226.20    176.84 o 
   2  19   7      676.48      573.57    147.62 o 
   4  19   7     1475.49     1641.51    221.29 o 
   6  19   7      954.99      898.32    141.84 o 
   8  19   7     1271.12     1458.77    267.19 o 
  -5  20   7     1506.04     1397.05    291.83 o 
  -3  20   7      857.67      657.74    188.37 o 
  -1  20   7     1865.04     2300.98    454.00 o 
   1  20   7     2369.07     2733.22    423.01 o 
   3  20   7     2053.64     2597.22    273.68 o 
   5  20   7      767.54      798.49    227.78 o 
   0  21   7     2047.56     1359.73    390.97 o 
   2  21   7     1305.29     1397.79    417.49 o 
   0   0   8      840.96     1020.17     65.63 o 
   1   1   8     6092.36     6088.55     67.44 o 
   0   2   8    61428.14    63343.37    259.17 o 
   2   2   8    16522.95    16308.71    118.99 o 
  -1   3   8    12661.85    12667.67    113.81 o 
   1   3   8     2030.50     1835.25     50.56 o 
   3   3   8       33.90       48.00     19.84 o 
  -2   4   8     6199.12     5892.52     73.14 o 
   0   4   8    45342.57    46133.23    225.43 o 
   2   4   8    29781.81    30082.87    201.37 o 
   4   4   8    15629.93    14909.69    135.35 o 
  -3   5   8     2205.85     2160.32     53.30 o 
  -1   5   8     1990.29     2240.53     57.18 o 
   1   5   8     2534.55     2565.38     55.06 o 
   3   5   8     5711.01     6053.12     85.40 o 
   5   5   8     2164.23     2145.45     73.51 o 
  -4   6   8    29712.50    30675.25    278.87 o 
  -2   6   8    14330.02    14195.44    160.93 o 
   0   6   8    23794.39    24711.49    202.27 o 
   2   6   8     7080.19     6682.26    103.85 o 
   4   6   8     6315.34     5679.93     91.86 o 
   6   6   8     1834.70     1441.14     75.82 o 
  -5   7   8      416.92      310.35     58.31 o 
  -3   7   8     4870.59     4863.18    105.09 o 
  -1   7   8     1571.03     1559.30     82.30 o 
   1   7   8        0.63      -23.50     23.50 o 
   3   7   8     3745.84     3619.18     76.17 o 
   5   7   8     1155.95     1254.48     61.56 o 
   7   7   8       29.99       -9.47     47.45 o 
  -6   8   8    12482.75    12440.26    220.86 o 
  -4   8   8    13376.43    12403.96    208.11 o 
  -2   8   8     4032.37     3402.38     94.29 o 
   0   8   8    17904.81    18054.28    182.86 o 
   2   8   8     8749.12     8217.09    104.56 o 
   4   8   8    11509.93    10839.26    134.29 o 
   6   8   8    15976.15    16067.94    187.30 o 
   8   8   8    17700.21    17142.75    246.09 o 
  -7   9   8      425.76      349.00     75.38 o 
  -5   9   8     2769.72     2650.31    133.21 o 
  -3   9   8      127.58       87.60     49.67 o 
  -1   9   8       62.41       14.08     36.67 o 
   1   9   8       32.20      -33.57     33.57 o 
   3   9   8      983.20      794.43     61.94 o 
   5   9   8      601.78      394.36     53.59 o 
   7   9   8      609.22      597.02     70.91 o 
   9   9   8      413.89      227.47     68.07 o 
  -8  10   8     2168.41     2120.17    134.94 o 
  -6  10   8     7135.05     6865.21    181.81 o 
  -4  10   8     1313.46     1145.18     98.25 o 
  -2  10   8     7907.57     7722.22    161.78 o 
   0  10   8    22147.32    22435.73    246.06 o 
   2  10   8     9821.80     9061.87    146.27 o 
   4  10   8     1489.50     1194.71     76.73 o 
   6  10   8     5335.17     4836.30    163.06 o 
   8  10   8    10231.23    10019.20    204.07 o 
  10  10   8      802.47      717.22    118.08 o 
  -9  11   8       90.67      -32.20     79.35 o 
  -7  11   8     1114.41     1033.79    109.60 o 
  -5  11   8      304.97      169.05     80.74 o 
  -3  11   8       16.45      -52.12     52.12 o 
  -1  11   8      275.84      213.84     61.88 o 
   1  11   8     7184.06     6874.26    145.75 o 
   3  11   8      694.10      611.81     69.85 o 
   5  11   8     1355.00     1104.00     85.56 o 
   7  11   8       74.80        1.04     66.06 o 
   9  11   8      421.58      399.68     92.75 o 
  11  11   8      548.34      420.35    119.12 o 
 -10  12   8     2907.38     2897.30    201.57 o 
  -8  12   8     3078.33     3184.49    184.54 o 
  -6  12   8     5977.57     5537.92    208.50 o 
  -4  12   8      556.11      489.95     87.67 o 
  -2  12   8     3194.46     3162.03    122.79 o 
   0  12   8     7360.97     7116.91    230.02 o 
   2  12   8     3027.21     2757.81    115.13 o 
   4  12   8     9096.13     9014.28    176.80 o 
   6  12   8     2587.96     2389.33    132.70 o 
   8  12   8     2338.57     2188.22    149.46 o 
  10  12   8     1518.09     1578.10    162.07 o 
  12  12   8     1541.52     1255.02    184.41 o 
 -11  13   8      120.45      -84.79     95.86 o 
  -9  13   8     1125.60     1133.45    148.37 o 
  -7  13   8      364.96      330.10    112.59 o 
  -5  13   8      279.24      220.06     95.62 o 
  -3  13   8      490.02      349.82     98.68 o 
  -1  13   8      146.45      115.49     65.24 o 
   1  13   8       12.99      -55.99     55.99 o 
   3  13   8        0.33      -50.87     50.87 o 
   5  13   8      642.83      547.06     88.39 o 
   7  13   8     1213.08     1264.73    112.94 o 
   9  13   8      526.26      413.15    114.49 o 
  11  13   8      234.17       94.30    103.13 o 
  13  13   8       24.20     -110.86    110.86 o 
 -12  14   8      631.84      534.39    161.74 o 
 -10  14   8      588.59      541.07    130.95 o 
  -8  14   8     3054.87     3417.69    261.13 o 
  -6  14   8     3214.61     3544.22    210.28 o 
  -4  14   8     2225.25     2328.73    183.80 o 
  -2  14   8    10187.02    10852.70    256.00 o 
   0  14   8      320.03      279.24     86.45 o 
   2  14   8     2262.56     2169.19    132.01 o 
   4  14   8     1114.47     1093.86     99.53 o 
   6  14   8     2030.82     1792.38    130.45 o 
   8  14   8     2370.41     2111.71    161.75 o 
  10  14   8     3365.31     3645.51    243.04 o 
  12  14   8     1898.77     2107.58    227.45 o 
  14  14   8      290.40      310.27    143.23 o 
 -13  15   8      142.38      294.60    187.23 o 
 -11  15   8      127.61       -1.92    109.04 o 
  -9  15   8        0.06      -92.53     99.85 o 
  -7  15   8        0.78      -89.55     89.55 o 
  -5  15   8       89.01       -1.85     95.60 o 
  -3  15   8      787.89      729.36    132.40 o 
  -1  15   8     1293.37     1479.48    147.60 o 
   1  15   8     1433.92     1263.91    129.65 o 
   3  15   8      421.73      380.02     88.62 o 
   5  15   8      636.17      377.27     92.00 o 
   7  15   8        9.03      -70.20     70.20 o 
   9  15   8       66.87      -66.24     87.95 o 
  11  15   8       46.24     -105.55    105.55 o 
  13  15   8        0.76      -71.86    119.22 o 
 -12  16   8     1282.70     1221.55    261.95 o 
 -10  16   8      822.58      584.18    170.28 o 
  -8  16   8     2325.26     2437.16    225.35 o 
  -6  16   8     1609.72     1954.78    191.53 o 
  -4  16   8     1554.94     1560.08    176.76 o 
  -2  16   8     2006.56     2199.27    165.19 o 
   0  16   8     3939.60     3810.32    182.02 o 
   2  16   8     4968.68     4808.72    192.93 o 
   4  16   8     1934.05     2255.66    169.68 o 
   6  16   8     1867.34     1821.81    161.04 o 
   8  16   8      606.34      575.80    137.68 o 
  10  16   8     1409.22     1341.13    156.56 o 
  12  16   8      404.06      218.29    132.31 o 
 -11  17   8        0.18     -132.60    132.60 o 
  -9  17   8        2.52     -122.31    122.31 o 
  -7  17   8       14.13      -16.87    128.08 o 
  -5  17   8      251.59      -54.91    106.50 o 
  -3  17   8       46.46       34.98    107.70 o 
  -1  17   8       14.11      -84.92     84.92 o 
   1  17   8        4.86      -85.33     85.33 o 
   3  17   8       10.25      -75.63     75.63 o 
   5  17   8       34.96      -82.68     82.68 o 
   7  17   8       87.72     -108.42    108.42 o 
   9  17   8       12.35     -106.68    106.68 o 
  11  17   8        5.70      -65.41    134.51 o 
 -10  18   8      614.26      517.83    305.62 o 
  -8  18   8      928.23      926.29    224.58 o 
  -6  18   8      346.68      192.70    147.61 o 
  -4  18   8     1830.56     2082.26    364.39 o 
  -2  18   8      414.23      401.72    130.01 o 
   0  18   8      474.56      359.80    111.45 o 
   2  18   8      414.15      180.48    102.99 o 
   4  18   8     1647.50     1493.26    180.90 o 
   6  18   8     1514.10     1626.53    191.28 o 
   8  18   8     1052.79     1004.12    172.92 o 
  10  18   8     1082.48      961.14    246.65 o 
  -9  19   8        7.55     -196.83    244.50 o 
  -7  19   8      181.53       67.12    153.12 o 
  -5  19   8       93.44     -128.35    128.35 o 
  -3  19   8        9.76     -122.44    122.44 o 
  -1  19   8       13.97     -121.29    121.29 o 
   1  19   8       19.72     -102.83    102.83 o 
   3  19   8       48.08       48.83    121.15 o 
   5  19   8       63.07      -30.98    123.96 o 
   7  19   8       73.36     -111.57    119.24 o 
   9  19   8       22.63     -176.17    176.17 o 
  -4  20   8      629.05      600.18    497.26 o 
  -2  20   8      805.93      494.23    181.40 o 
   0  20   8     1594.82     1539.17    215.02 o 
   2  20   8      592.36      501.78    168.51 o 
   4  20   8      834.08      718.35    224.54 o 
  -1  21   8      263.84      275.25    291.01 o 
   1  21   8       44.68      232.58    302.93 o 
   0   1   9    17807.25    18212.63    110.79 o 
  -1   2   9    23530.07    23654.88    149.42 o 
   1   2   9     9234.75     9765.25     88.23 o 
  -2   3   9    14108.31    14762.84    121.66 o 
   0   3   9    12720.80    13071.69    122.40 o 
   2   3   9     7881.11     8107.21    103.44 o 
  -3   4   9     8007.39     8296.02     95.72 o 
  -1   4   9     4249.08     3777.18     71.39 o 
   1   4   9      109.25       96.18     27.83 o 
   3   4   9     5324.70     5206.01     87.84 o 
  -4   5   9       30.78       -7.86     24.84 o 
  -2   5   9    17700.06    18541.99    135.39 o 
   0   5   9    17027.21    17366.86    144.94 o 
   2   5   9    27016.59    28173.73    205.96 o 
   4   5   9     7344.67     7208.19     96.98 o 
  -5   6   9    10627.47    10651.66    167.54 o 
  -3   6   9     2178.67     2065.74     66.57 o 
  -1   6   9       17.04      -29.27     29.49 o 
   1   6   9     5165.37     5597.96    117.77 o 
   3   6   9    23128.06    24751.04    191.78 o 
   5   6   9    11918.81    11268.70    133.17 o 
  -6   7   9     8151.06     8046.11    172.73 o 
  -4   7   9     1229.38     1311.75     79.89 o 
  -2   7   9     4481.32     4332.11     99.50 o 
   0   7   9     2816.74     2467.46     72.22 o 
   2   7   9    11584.47    11680.88    130.02 o 
   4   7   9     2251.98     2122.70     68.11 o 
   6   7   9     7074.78     7308.62    140.42 o 
  -7   8   9     3273.32     3193.22    117.02 o 
  -5   8   9     9992.88     9782.05    192.91 o 
  -3   8   9    15107.89    14974.99    191.50 o 
  -1   8   9     9544.00     9554.03    137.35 o 
   1   8   9     2199.47     2192.50     73.43 o 
   3   8   9     4797.80     4970.51     94.33 o 
   5   8   9     8594.43     8925.41    128.93 o 
   7   8   9     1009.87      978.71     87.88 o 
  -8   9   9      250.68      152.60     73.39 o 
  -6   9   9     1540.64     1470.25    159.97 o 
  -4   9   9      317.19      220.20     64.95 o 
  -2   9   9     4874.11     4938.54    119.64 o 
   0   9   9     3279.32     3224.55     89.66 o 
   2   9   9     7658.39     7425.63    140.92 o 
   4   9   9        8.30      -39.29     39.29 o 
   6   9   9     5385.15     5313.35    129.34 o 
   8   9   9      258.00      137.79     76.25 o 
  -9  10   9     3007.68     3088.83    209.60 o 
  -7  10   9     5436.96     5378.65    199.65 o 
  -5  10   9     1847.70     1883.77    145.54 o 
  -3  10   9     8507.50     8241.45    169.63 o 
  -1  10   9      327.84      244.92     57.51 o 
   1  10   9     3715.34     3271.85    109.21 o 
   3  10   9     6330.91     6284.95    127.22 o 
   5  10   9     5152.66     5200.34    163.25 o 
   7  10   9      767.53      668.35     92.42 o 
   9  10   9     2182.16     2399.30    170.42 o 
 -10  11   9     2308.18     2396.18    183.46 o 
  -8  11   9     6359.99     6160.84    221.17 o 
  -6  11   9     3942.48     3780.76    174.26 o 
  -4  11   9     2689.73     2561.56    166.85 o 
  -2  11   9     1146.00      941.49    101.49 o 
   0  11   9     6811.16     6632.06    145.06 o 
   2  11   9       11.93      -47.13     47.13 o 
   4  11   9     2069.30     2211.50    102.92 o 
   6  11   9     4402.50     4624.39    163.40 o 
   8  11   9     2284.19     2211.04    196.93 o 
  10  11   9     2313.56     2439.72    220.38 o 
 -11  12   9      432.34      277.95    134.31 o 
  -9  12   9      713.25      782.86    129.96 o 
  -7  12   9       81.30       60.78     88.03 o 
  -5  12   9     1412.10     1538.26    146.21 o 
  -3  12   9     1087.54     1017.81    110.02 o 
  -1  12   9       31.77      -10.80     66.93 o 
   1  12   9       60.68      -53.72     53.72 o 
   3  12   9     1000.30      813.94     87.06 o 
   5  12   9     3746.78     3530.91    135.87 o 
   7  12   9      365.74      338.95    101.27 o 
   9  12   9      966.56     1066.82    140.36 o 
  11  12   9      305.18      231.32    115.51 o 
 -12  13   9      825.04      481.80    162.81 o 
 -10  13   9      893.55      730.60    136.12 o 
  -8  13   9     2329.58     2324.28    188.25 o 
  -6  13   9     1274.32     1416.01    153.16 o 
  -4  13   9     2404.30     2565.52    181.24 o 
  -2  13   9     1385.09     1425.95    129.18 o 
   0  13   9     7865.69     8393.86    219.63 o 
   2  13   9     2770.41     2801.24    159.06 o 
   4  13   9     2360.98     2472.04    127.37 o 
   6  13   9     2289.29     2038.62    149.10 o 
   8  13   9     3291.91     3555.94    207.19 o 
  10  13   9     2038.62     1756.89    178.01 o 
  12  13   9      515.42      400.78    184.22 o 
 -13  14   9      567.25      586.65    170.77 o 
 -11  14   9     1300.74     1209.43    195.77 o 
  -9  14   9     1385.25     1433.09    167.99 o 
  -7  14   9      210.48       91.17    105.16 o 
  -5  14   9     3025.68     3284.30    214.40 o 
  -3  14   9     1991.59     1774.84    166.52 o 
  -1  14   9      869.90      761.78    111.76 o 
   1  14   9      620.25      430.33     96.06 o 
   3  14   9     3974.36     3834.12    165.87 o 
   5  14   9      873.54      739.30    112.19 o 
   7  14   9      898.01      996.04    126.72 o 
   9  14   9      502.19      350.27    122.96 o 
  11  14   9      333.58      224.34    121.54 o 
  13  14   9      908.64      958.48    166.00 o 
 -12  15   9      240.25        8.48    136.05 o 
 -10  15   9     1248.60     1306.55    170.59 o 
  -8  15   9     1369.36     1491.74    177.37 o 
  -6  15   9      542.91      663.40    138.50 o 
  -4  15   9      464.17      461.44    124.84 o 
  -2  15   9     3555.88     3709.61    182.67 o 
   0  15   9      317.20      417.94    101.93 o 
   2  15   9     2590.52     2629.95    174.61 o 
   4  15   9     1311.43     1490.58    143.33 o 
   6  15   9     2177.01     2168.48    190.94 o 
   8  15   9     1315.40     1515.50    173.56 o 
  10  15   9      805.77      811.37    148.71 o 
  12  15   9      490.69      451.00    149.98 o 
  14  15   9      133.75     -148.78    257.57 o 
 -11  16   9       71.44      -39.62    110.68 o 
  -9  16   9      390.19      360.04    131.00 o 
  -7  16   9      600.27      617.75    142.29 o 
  -5  16   9     2020.90     2238.06    236.27 o 
  -3  16   9      258.17       44.74    119.37 o 
  -1  16   9     1053.53     1186.79    135.22 o 
   1  16   9     1325.50     1313.27    148.59 o 
   3  16   9      520.23      407.94    108.58 o 
   5  16   9      863.70      757.66    144.90 o 
   7  16   9     1063.33      904.34    153.39 o 
   9  16   9      704.64      672.26    153.15 o 
  11  16   9      315.43      183.13    132.23 o 
  13  16   9      576.20      423.26    315.62 o 
 -10  17   9      175.06      -64.20    134.35 o 
  -8  17   9      638.06      800.15    181.09 o 
  -6  17   9      519.79      429.19    137.16 o 
  -4  17   9      426.39      279.11    126.19 o 
  -2  17   9     1014.03      925.87    152.50 o 
   0  17   9     2203.59     2474.05    183.66 o 
   2  17   9      972.71      891.05    130.40 o 
   4  17   9       38.04      -98.18     98.18 o 
   6  17   9      231.59      183.78    122.11 o 
   8  17   9      868.40      804.60    160.37 o 
  10  17   9      353.72      323.41    137.96 o 
  12  17   9      408.13       91.49    255.65 o 
  -9  18   9      136.30     -226.05    226.05 o 
  -7  18   9      354.08      252.34    191.95 o 
  -5  18   9      942.02      639.93    182.51 o 
  -3  18   9      727.09      671.80    175.79 o 
  -1  18   9      618.60      372.72    114.43 o 
   1  18   9      919.17      911.36    137.87 o 
   3  18   9     1257.35     1018.39    162.34 o 
   5  18   9      392.21      102.39    118.01 o 
   7  18   9      358.96      242.31    134.70 o 
   9  18   9       20.82     -152.86    152.86 o 
  -8  19   9      712.90      390.20    330.23 o 
  -6  19   9      497.87      514.78    175.38 o 
  -4  19   9      519.76      432.87    168.18 o 
  -2  19   9      215.66      214.79    165.91 o 
   0  19   9      555.89      465.12    124.22 o 
   2  19   9      464.29      304.39    128.59 o 
   4  19   9      453.65      212.47    126.95 o 
   6  19   9      237.62        3.48    123.02 o 
   8  19   9      641.24      911.49    359.83 o 
  -3  20   9        9.27      -84.19    261.03 o 
  -1  20   9       83.91      -19.80    196.93 o 
   1  20   9        9.23     -129.25    136.48 o 
   5  20   9       33.98      -61.51    252.96 o 
   1   1  10    77609.13    78931.35    351.49 o 
   0   2  10     5665.25     5596.76     79.89 o 
   2   2  10     3037.37     2816.95     68.76 o 
  -1   3  10    69209.66    69604.76    303.25 o 
   1   3  10    85973.55    87587.14    348.23 o 
   3   3  10    61562.85    63991.87    318.91 o 
  -2   4  10     7106.06     7650.04     99.61 o 
   0   4  10      518.36      459.81     41.40 o 
   2   4  10      286.95      255.36     37.27 o 
   4   4  10      166.51       91.08     27.76 o 
  -3   5  10    11579.79    11001.54    113.98 o 
  -1   5  10    28146.79    27161.72    205.73 o 
   1   5  10    68731.59    69240.33    488.63 o 
   3   5  10    62918.59    64701.21    478.71 o 
   5   5  10    55490.95    56858.31    319.28 o 
  -4   6  10       80.89       25.67     35.10 o 
  -2   6  10       48.98       37.23     28.97 o 
   0   6  10      262.19      130.51     27.77 o 
   2   6  10       22.26      -11.82     29.34 o 
   4   6  10     4381.17     4049.80     84.82 o 
   6   6  10     1320.10     1106.47     70.46 o 
  -5   7  10    43385.58    43726.98    496.51 o 
  -3   7  10    39459.61    39838.01    356.04 o 
  -1   7  10    50633.82    50988.69    417.11 o 
   1   7  10    36512.30    36636.53    313.65 o 
   3   7  10    40772.04    42696.20    384.16 o 
   5   7  10    46447.40    46999.98    360.03 o 
   7   7  10    43860.95    44361.32    452.18 o 
  -6   8  10      364.88      205.11     82.04 o 
  -4   8  10      106.03       31.12     61.02 o 
  -2   8  10      259.89      300.95     55.97 o 
   0   8  10      407.02      323.61     49.53 o 
   2   8  10     1313.24     1160.75     88.72 o 
   4   8  10       17.59      -36.16     36.16 o 
   6   8  10       15.61      -51.09     51.09 o 
   8   8  10       70.35      -59.03     59.03 o 
  -7   9  10    26128.42    26562.04    391.49 o 
  -5   9  10    29881.93    30027.62    426.89 o 
  -3   9  10    25931.72    25485.22    304.74 o 
  -1   9  10    47048.18    47109.27    373.15 o 
   1   9  10    51354.99    50814.28    452.02 o 
   3   9  10    19650.53    19572.68    229.29 o 
   5   9  10    20297.23    20101.29    265.08 o 
   7   9  10    15283.33    16222.74    286.41 o 
   9   9  10    11987.49    12072.26    254.42 o 
  -8  10  10       44.24      -63.08     63.08 o 
  -6  10  10       87.79       -6.28     76.76 o 
  -4  10  10      104.11       25.58     73.91 o 
  -2  10  10      553.07      463.54     68.47 o 
   0  10  10       15.98       38.29     56.50 o 
   2  10  10       30.57      -47.77     47.77 o 
   4  10  10      651.90      549.34     63.62 o 
   6  10  10       15.33      -60.30     60.30 o 
   8  10  10      175.38      -58.92     79.32 o 
  10  10  10        0.10      -96.25     96.25 o 
  -9  11  10    10343.69    10283.46    287.88 o 
  -7  11  10    17491.06    18076.58    364.96 o 
  -5  11  10    12446.18    12109.30    291.79 o 
  -3  11  10    21103.22    21238.33    326.37 o 
  -1  11  10    11592.57    11987.36    220.42 o 
   1  11  10    14394.29    14435.26    239.00 o 
   3  11  10    18774.62    19257.87    301.90 o 
   5  11  10    27162.43    27599.84    372.29 o 
   7  11  10    15044.13    15488.66    340.51 o 
   9  11  10     7140.44     7164.58    247.30 o 
  11  11  10    10547.55    11507.95    380.02 o 
 -10  12  10       72.00      -97.41    108.34 o 
  -8  12  10       23.65      -81.71     81.71 o 
  -6  12  10      476.10      320.86    104.55 o 
  -4  12  10      320.85      163.10     92.28 o 
  -2  12  10     2802.90     2938.68    150.03 o 
   0  12  10      289.04      298.06     71.69 o 
   2  12  10        7.74      -58.51     58.51 o 
   4  12  10      369.81      124.18     75.78 o 
   6  12  10     1011.34     1061.77    162.46 o 
   8  12  10      434.11      337.66    112.26 o 
  10  12  10        2.34      -87.28     87.28 o 
  12  12  10       92.51      -97.43     97.43 o 
 -11  13  10     4185.11     4484.68    275.56 o 
  -9  13  10    12310.04    12464.38    337.25 o 
  -7  13  10    13262.21    13976.78    345.60 o 
  -5  13  10     9053.89     8989.73    272.53 o 
  -3  13  10    12874.34    13220.38    334.16 o 
  -1  13  10    17111.72    17435.83    315.37 o 
   1  13  10    14075.66    14760.50    290.58 o 
   3  13  10     8723.26     8957.52    231.24 o 
   5  13  10    15977.69    16621.19    468.65 o 
   7  13  10    11763.73    12412.02    325.59 o 
   9  13  10     9073.78     9605.86    298.98 o 
  11  13  10     5929.79     6017.72    252.04 o 
  13  13  10     4216.77     4320.80    249.52 o 
 -12  14  10        1.61     -120.03    120.03 o 
 -10  14  10       29.50     -101.07    101.07 o 
  -8  14  10       79.07      -79.69    114.75 o 
  -6  14  10      447.98      314.26    119.23 o 
  -4  14  10      148.57       19.76     95.42 o 
  -2  14  10      102.71       41.21     81.44 o 
   0  14  10       11.54      -71.69     71.69 o 
   2  14  10      253.92      120.20     83.45 o 
   4  14  10       68.69      115.67     98.41 o 
   6  14  10        1.70      -85.06     85.06 o 
   8  14  10       36.36      -79.39     95.67 o 
  10  14  10        0.11      -92.95     92.95 o 
  12  14  10      223.24      119.56    124.87 o 
  14  14  10       34.47     -129.51    129.51 o 
 -13  15  10     2892.54     3827.02    540.13 o 
 -11  15  10     2696.13     2778.65    270.06 o 
  -9  15  10     8707.12     9305.33    311.97 o 
  -7  15  10     6616.31     7162.71    272.56 o 
  -5  15  10    11547.31    12420.52    760.12 o 
  -3  15  10    11869.31    12015.73    326.13 o 
  -1  15  10    14746.51    15546.69    322.81 o 
   1  15  10    12514.37    13205.63    336.19 o 
   3  15  10    11296.67    10922.35    310.58 o 
   5  15  10    10789.71    11311.80    323.50 o 
   7  15  10     6780.97     7521.45    314.67 o 
   9  15  10     7753.38     7824.18    289.75 o 
  11  15  10     4147.87     4681.98    258.59 o 
  13  15  10     4382.09     5034.33    299.11 o 
 -12  16  10       15.76       55.36    263.72 o 
 -10  16  10        4.28     -108.11    108.11 o 
  -8  16  10      355.20      324.84    128.18 o 
  -6  16  10      134.03      -78.33    107.34 o 
  -4  16  10       46.69       -8.73    104.06 o 
  -2  16  10        0.02      -77.57     77.57 o 
   0  16  10      272.34      155.63    102.92 o 
   2  16  10       82.65        1.52     84.58 o 
   4  16  10        5.74      -82.20     99.87 o 
   6  16  10       10.00      -60.55    102.80 o 
   8  16  10        0.22      -40.62    105.46 o 
  10  16  10        8.40     -106.21    106.21 o 
  12  16  10        5.84     -177.99    236.04 o 
  -9  17  10     3117.67     3617.30    441.41 o 
  -7  17  10     3597.24     3941.38    265.19 o 
  -5  17  10     4726.71     5137.07    257.00 o 
  -3  17  10     6096.49     5770.67    286.45 o 
  -1  17  10     6648.07     7016.99    241.03 o 
   1  17  10     8632.07     9128.72    271.16 o 
   3  17  10     8596.87     8772.97    301.33 o 
   5  17  10     3743.28     3799.41    367.50 o 
   7  17  10     4460.44     4793.77    251.15 o 
   9  17  10     3919.32     4935.28    284.45 o 
  11  17  10     2077.11     2693.53    337.26 o 
 -10  18  10        0.04       38.06    280.64 o 
  -8  18  10       12.49     -114.44    164.56 o 
  -6  18  10       13.49      -57.90    119.34 o 
  -4  18  10       32.54      -65.93    113.74 o 
  -2  18  10       11.32     -115.50    115.50 o 
   0  18  10      181.59       68.11    101.05 o 
   2  18  10       16.74       32.21    109.66 o 
   4  18  10       11.41     -103.15    103.15 o 
   6  18  10       12.48     -100.24    115.98 o 
   8  18  10        0.27      -91.83    119.51 o 
  -7  19  10     4047.66     5895.64    629.31 o 
  -5  19  10     3066.74     3339.14    314.48 o 
  -3  19  10     2532.69     2557.08    331.25 o 
  -1  19  10     1986.05     2102.94    263.93 o 
   1  19  10     2827.44     2802.95    204.91 o 
   3  19  10     2850.41     3357.31    250.55 o 
   5  19  10     2312.88     2230.04    282.88 o 
   7  19  10     3082.52     3346.09    513.60 o 
  -2  20  10       45.63     -233.73    233.73 o 
   0  20  10       50.34     -106.73    169.46 o 
   4  20  10        0.20     -201.06    201.06 o 
   0   1  11     1679.64     1380.46     38.25 o 
  -1   2  11    19806.54    20138.89    165.77 o 
   1   2  11     4684.29     4218.32     78.62 o 
  -2   3  11     4947.10     4279.26     72.33 o 
   0   3  11    34130.00    35322.48    230.61 o 
   2   3  11     7322.21     7017.12    100.14 o 
  -3   4  11     3695.94     3455.23     74.61 o 
  -1   4  11     1744.60     1605.02     53.40 o 
   1   4  11    14851.27    14528.23    144.97 o 
   3   4  11    19498.44    19574.84    204.88 o 
  -4   5  11     4726.63     4377.57    103.31 o 
  -2   5  11     4035.79     3604.09     73.82 o 
   0   5  11    12190.03    11472.43    134.08 o 
   2   5  11    10502.36    10356.62    132.10 o 
   4   5  11    14049.76    13773.48    156.86 o 
  -5   6  11    10281.37    10074.59    173.29 o 
  -3   6  11     7629.90     7386.06    123.78 o 
  -1   6  11     5342.61     4891.65    106.51 o 
   1   6  11     7708.30     7282.59    111.60 o 
   3   6  11    10162.38     9759.40    134.01 o 
   5   6  11     8737.22     8409.11    152.18 o 
  -6   7  11     8505.75     8061.96    194.42 o 
  -4   7  11     8879.38     8720.02    180.86 o 
  -2   7  11     5516.55     5145.44    121.80 o 
   0   7  11    15163.21    15254.54    198.20 o 
   2   7  11    18828.82    19033.94    221.02 o 
   4   7  11     5030.21     4693.20    105.41 o 
   6   7  11     7017.01     6686.42    144.31 o 
  -7   8  11     9526.93     8707.33    242.02 o 
  -5   8  11    11546.53    10683.27    252.80 o 
  -3   8  11    14854.06    14553.79    206.68 o 
  -1   8  11     9606.84     9308.42    163.26 o 
   1   8  11    17165.20    16455.14    211.56 o 
   3   8  11     6330.04     5774.14    130.77 o 
   5   8  11    13673.55    13408.51    248.90 o 
   7   8  11     5032.62     4906.62    145.59 o 
  -8   9  11     1694.19     1690.16    130.79 o 
  -6   9  11     5516.91     5255.94    196.21 o 
  -4   9  11     9622.98     9713.62    307.96 o 
  -2   9  11    12466.08    12477.91    196.54 o 
   0   9  11    13354.58    13306.08    226.34 o 
   2   9  11     3206.84     2837.08    114.96 o 
   4   9  11     2151.83     1694.72    113.79 o 
   6   9  11      871.73      860.17    106.39 o 
   8   9  11     1622.84     1329.32    150.16 o 
  -9  10  11      422.38      468.63    135.66 o 
  -7  10  11     3230.61     3184.80    243.48 o 
  -5  10  11     5310.18     5067.87    193.27 o 
  -3  10  11     1945.61     1640.28    102.41 o 
  -1  10  11    14649.34    14119.91    236.19 o 
   1  10  11     4722.28     4637.78    166.22 o 
   3  10  11     2902.63     2829.99    118.84 o 
   5  10  11     7028.52     6811.96    192.72 o 
   7  10  11     1851.49     1456.44    146.23 o 
   9  10  11      256.98      212.65     97.33 o 
 -10  11  11     1522.90     1554.85    194.72 o 
  -8  11  11     5916.62     6169.97    202.81 o 
  -6  11  11     5276.44     5284.13    206.99 o 
  -4  11  11      456.80      389.39     98.50 o 
  -2  11  11     2202.49     2189.72    157.80 o 
   0  11  11    12225.12    12468.37    228.31 o 
   2  11  11     3675.93     3394.29    129.09 o 
   4  11  11     2591.42     2620.33    168.60 o 
   6  11  11     5976.24     6063.61    256.24 o 
   8  11  11     3642.51     3634.47    190.63 o 
  10  11  11      972.19      912.80    142.74 o 
 -11  12  11     1411.18      968.24    181.96 o 
  -9  12  11     3965.97     4024.81    215.06 o 
  -7  12  11     1176.05     1187.54    147.67 o 
  -5  12  11     2895.35     2973.96    209.08 o 
  -3  12  11     3398.66     3258.58    148.02 o 
  -1  12  11     1818.48     2030.34    129.41 o 
   1  12  11     2083.44     1941.89    138.90 o 
   3  12  11     4458.81     4343.87    164.49 o 
   5  12  11     5936.05     5906.83    222.73 o 
   7  12  11      905.43      994.31    137.28 o 
   9  12  11     1823.61     1726.45    172.41 o 
  11  12  11      914.21     1019.63    178.65 o 
 -12  13  11      700.79      644.86    148.40 o 
 -10  13  11     2445.83     2273.15    232.32 o 
  -8  13  11     2919.49     3106.74    238.14 o 
  -6  13  11     4567.69     4464.29    210.38 o 
  -4  13  11     2732.96     2869.42    194.72 o 
  -2  13  11     8398.82     8506.46    230.77 o 
   0  13  11     1142.62     1092.86    120.32 o 
   2  13  11     2416.55     2250.16    174.02 o 
   4  13  11     6066.05     6017.87    253.52 o 
   6  13  11     2733.70     3145.11    210.61 o 
   8  13  11     1532.95     1740.68    173.89 o 
  10  13  11     1924.29     2188.14    192.49 o 
  12  13  11      874.91     1234.27    173.18 o 
 -13  14  11      260.18      298.05    142.63 o 
 -11  14  11     1006.66     1250.31    205.31 o 
  -9  14  11     1500.58     1818.33    188.31 o 
  -7  14  11     3113.77     3692.60    227.14 o 
  -5  14  11      875.40     1050.43    174.09 o 
  -3  14  11     6681.94     6554.40    242.90 o 
  -1  14  11     1779.24     1935.19    151.18 o 
   1  14  11     1611.92     1462.60    138.53 o 
   3  14  11     1269.25     1110.09    145.68 o 
   5  14  11     3866.87     4052.93    207.98 o 
   7  14  11     1780.86     1916.25    184.09 o 
   9  14  11      928.33      966.31    152.95 o 
  11  14  11     1585.97     1768.25    255.08 o 
  13  14  11     1104.57     1232.71    186.44 o 
 -12  15  11      849.11      736.59    191.81 o 
 -10  15  11      857.15      804.38    184.71 o 
  -8  15  11     2371.05     2919.57    228.08 o 
  -6  15  11     1512.18     1539.32    185.00 o 
  -4  15  11     2633.66     2806.17    211.57 o 
  -2  15  11     3229.37     3454.43    193.18 o 
   0  15  11     5115.05     4995.80    195.86 o 
   2  15  11     4403.80     4787.44    194.83 o 
   4  15  11     1732.76     1528.97    171.88 o 
   6  15  11     1786.64     1717.27    181.51 o 
   8  15  11     2087.67     2160.62    202.19 o 
  10  15  11     1890.81     2257.11    215.74 o 
  12  15  11      853.40      791.50    169.12 o 
 -11  16  11      949.76      853.97    194.23 o 
  -9  16  11      884.05      995.58    166.66 o 
  -7  16  11     1804.97     2237.02    348.19 o 
  -5  16  11     1539.84     1735.37    187.35 o 
  -3  16  11     2539.41     2646.40    213.25 o 
  -1  16  11     1984.37     2156.01    167.42 o 
   1  16  11     4215.85     4267.91    190.20 o 
   3  16  11     2949.56     3536.89    234.82 o 
   5  16  11      986.61      816.26    148.16 o 
   7  16  11     1761.63     2227.71    206.88 o 
   9  16  11     1101.70     1649.22    198.03 o 
  11  16  11      396.63      314.16    140.88 o 
 -10  17  11      713.20      481.31    302.55 o 
  -8  17  11     1003.04     1181.56    323.61 o 
  -6  17  11      410.85      276.92    131.97 o 
  -4  17  11      763.18      672.46    150.05 o 
  -2  17  11     1056.18     1353.71    171.31 o 
   0  17  11     1773.13     2029.72    173.73 o 
   2  17  11     1457.60     1614.89    178.98 o 
   4  17  11     1943.81     1952.51    198.51 o 
   6  17  11     1375.21     1709.00    192.89 o 
   8  17  11      590.31      708.48    161.29 o 
  10  17  11      300.67      226.56    213.26 o 
  -9  18  11      924.16      990.30    411.73 o 
  -7  18  11      559.84      714.56    169.73 o 
  -5  18  11      751.46      606.84    156.96 o 
  -3  18  11      517.66      354.03    188.22 o 
  -1  18  11      198.19      102.26    104.02 o 
   1  18  11      492.08      466.27    135.27 o 
   3  18  11      744.27      584.89    145.23 o 
   5  18  11      910.09      694.88    152.67 o 
   7  18  11      917.42      954.27    171.71 o 
  -6  19  11     1313.83     1901.78    507.83 o 
  -4  19  11      671.24      646.64    194.30 o 
  -2  19  11      392.96      299.26    142.83 o 
   0  19  11      630.59      467.06    129.37 o 
   2  19  11      830.84      586.52    155.57 o 
   4  19  11      370.13      233.16    154.85 o 
   6  19  11      554.05      251.42    290.25 o 
  -1  20  11      231.78      -29.60    271.41 o 
   1  20  11      493.46       11.15    232.97 o 
   3  20  11      262.48      164.92    267.18 o 
   0   0  12      714.47      821.00     89.67 o 
   1   1  12        1.88       24.27     22.09 o 
   0   2  12     4111.88     4202.68     69.70 o 
   2   2  12      204.51      176.53     27.97 o 
  -1   3  12     1125.74     1143.34     47.39 o 
   1   3  12     1261.51     1141.41     54.96 o 
   3   3  12     4213.91     4232.95     84.65 o 
  -2   4  12      494.50      471.96     39.66 o 
   0   4  12     6805.40     6534.53    111.03 o 
   2   4  12       34.26       38.23     31.11 o 
   4   4  12      229.76      155.96     37.31 o 
  -3   5  12      514.75      351.89     47.34 o 
  -1   5  12     1220.95     1109.01     56.84 o 
   1   5  12      792.21      795.79     57.51 o 
   3   5  12     1185.96     1233.90     66.24 o 
   5   5  12      393.27      296.61     54.37 o 
  -4   6  12      383.72      292.42     54.88 o 
  -2   6  12     4311.56     4386.68    101.36 o 
   0   6  12       74.47      -31.02     39.24 o 
   2   6  12     1739.60     1810.73     73.99 o 
   4   6  12      416.11      310.43     47.62 o 
   6   6  12        5.29      -43.72     43.72 o 
  -5   7  12      331.72      273.31     64.07 o 
  -3   7  12        8.63      -35.58     35.58 o 
  -1   7  12       65.62      -41.23     41.23 o 
   1   7  12      450.15      358.10     54.01 o 
   3   7  12     1396.39     1332.60     84.32 o 
   5   7  12      985.59      958.00     99.91 o 
   7   7  12      228.67      186.16     64.49 o 
  -6   8  12        4.36      -60.82     60.82 o 
  -4   8  12     1325.38     1209.54    111.64 o 
  -2   8  12     3184.76     2818.21    105.65 o 
   0   8  12        1.26      -44.22     44.22 o 
   2   8  12     2293.36     2291.69     99.15 o 
   4   8  12        1.51      -47.36     47.36 o 
   6   8  12     1744.47     1842.78    132.25 o 
   8   8  12     1085.45      924.52    107.54 o 
  -7   9  12      436.93      239.17     80.61 o 
  -5   9  12       55.22      -67.51     67.51 o 
  -3   9  12     2616.35     2552.77    111.72 o 
  -1   9  12      162.46      152.86     59.04 o 
   1   9  12      787.86      629.58     73.75 o 
   3   9  12     1440.45     1224.17     96.19 o 
   5   9  12     6635.83     6276.65    185.28 o 
   7   9  12      103.47      -64.95     64.95 o 
   9   9  12       62.05      -69.65     69.65 o 
  -8  10  12      728.07      633.08    106.27 o 
  -6  10  12     1539.74     1697.81    150.98 o 
  -4  10  12      254.88      191.87     86.68 o 
  -2  10  12        3.21      -50.95     50.95 o 
   0  10  12     6900.44     6999.70    174.51 o 
   2  10  12     1780.79     1674.31    135.25 o 
   4  10  12      120.15       14.49     67.47 o 
   6  10  12      683.34      740.35    115.82 o 
   8  10  12     1777.37     1912.69    166.07 o 
  10  10  12       41.38      -69.35     86.90 o 
  -9  11  12      425.10      159.45    123.95 o 
  -7  11  12      590.11      473.99    102.29 o 
  -5  11  12       36.02       -5.14     78.36 o 
  -3  11  12     1148.59     1089.73    115.68 o 
  -1  11  12     2404.10     2665.80    135.33 o 
   1  11  12     1096.14      872.13     94.74 o 
   3  11  12      548.77      445.14     91.07 o 
   5  11  12       17.51      -70.10     80.34 o 
   7  11  12     1297.88     1443.77    151.86 o 
   9  11  12      197.09      -67.55     91.29 o 
  11  11  12       23.52      -78.57     94.16 o 
 -10  12  12        6.64      -97.72     97.72 o 
  -8  12  12      173.18       72.03     86.55 o 
  -6  12  12       48.47      -81.49     81.49 o 
  -4  12  12     1414.69     1264.47    143.43 o 
  -2  12  12      677.28      646.76     92.66 o 
   0  12  12     1721.56     1705.28    122.62 o 
   2  12  12      183.29       50.90     75.70 o 
   4  12  12      551.01      476.42    110.41 o 
   6  12  12       71.44      -25.06     82.39 o 
   8  12  12      120.91       61.61     95.67 o 
  10  12  12      389.34      367.98    117.20 o 
  12  12  12       76.91      -99.96     99.96 o 
 -11  13  12       17.42     -112.41    112.41 o 
  -9  13  12       12.55     -115.73    117.67 o 
  -7  13  12      226.64       91.04    104.54 o 
  -5  13  12      187.45        7.33     94.39 o 
  -3  13  12        2.23      -66.32     83.45 o 
  -1  13  12      901.34      934.92    138.13 o 
   1  13  12     2532.33     2533.15    183.09 o 
   3  13  12       62.61      -78.51     78.51 o 
   5  13  12       40.28      -85.63     85.63 o 
   7  13  12      174.14      -31.05     90.73 o 
   9  13  12        0.46      -85.46     85.46 o 
  11  13  12        6.00      -32.17    101.77 o 
  13  13  12      157.17       23.01    122.97 o 
 -12  14  12       87.25     -110.91    110.91 o 
 -10  14  12      113.34      -41.02    125.11 o 
  -8  14  12      179.33       21.23    111.93 o 
  -6  14  12       16.04      -86.12     86.12 o 
  -4  14  12       14.21      -82.37     82.37 o 
  -2  14  12      483.36      489.03    106.46 o 
   0  14  12       35.68      -28.82     81.63 o 
   2  14  12      249.32      214.96    102.50 o 
   4  14  12      408.19      309.01    111.93 o 
   6  14  12        7.20      -94.74     94.74 o 
   8  14  12       27.08      -41.16    101.29 o 
  10  14  12       99.55       19.00    115.19 o 
  12  14  12       44.90      -29.88    111.32 o 
  14  14  12        1.54     -207.21    207.21 o 
 -13  15  12       14.88     -246.04    246.04 o 
 -11  15  12       26.60       41.38    141.07 o 
  -9  15  12        1.15     -107.23    107.23 o 
  -7  15  12       75.93      -99.52     99.52 o 
  -5  15  12      352.37      209.85    142.58 o 
  -3  15  12       26.31      -90.49     90.49 o 
  -1  15  12       34.72       -7.59     88.62 o 
   1  15  12        1.20      -82.64     86.94 o 
   3  15  12      218.38      155.99    111.45 o 
   5  15  12      250.06      119.70    105.09 o 
   7  15  12      159.14       42.50    110.79 o 
   9  15  12       72.46       -5.01    117.87 o 
  11  15  12       10.91     -105.00    105.00 o 
  13  15  12       88.97       23.83    240.27 o 
 -10  16  12       45.45     -135.06    135.06 o 
  -8  16  12      169.19        5.72    124.57 o 
  -6  16  12      602.50      618.36    150.54 o 
  -4  16  12      101.71       42.90    107.44 o 
  -2  16  12       67.45      -55.09     89.62 o 
   0  16  12      304.40      259.79    100.86 o 
   2  16  12      283.98      188.02    110.59 o 
   4  16  12       13.46      -37.28    104.39 o 
   6  16  12       69.15     -104.29    104.29 o 
   8  16  12      472.58      354.10    140.99 o 
  10  16  12       66.15      -57.05    120.18 o 
  -9  17  12        5.44      -40.88    193.95 o 
  -7  17  12       54.06      -77.62    118.15 o 
  -5  17  12       52.03      -23.84    110.92 o 
  -3  17  12       29.18     -106.93    106.93 o 
  -1  17  12      120.52      106.49    105.46 o 
   1  17  12       35.89       17.53    113.45 o 
   3  17  12       35.58      -58.00    104.04 o 
   5  17  12      101.77      -50.58    114.30 o 
   7  17  12       46.07      -59.64    112.78 o 
   9  17  12        4.47     -116.18    116.18 o 
  -8  18  12       19.57      100.06    212.36 o 
  -6  18  12       77.71      -49.20    128.69 o 
  -4  18  12      115.22      -61.20    119.16 o 
  -2  18  12      199.77       17.37    119.91 o 
   0  18  12      158.49      -22.71     97.79 o 
   2  18  12      151.32       -5.50    118.17 o 
   4  18  12      531.89      348.76    141.42 o 
   6  18  12      143.55      130.80    136.47 o 
  -5  19  12        0.79     -164.15    222.59 o 
  -3  19  12       92.45        1.53    151.37 o 
  -1  19  12       34.88      -98.51    119.94 o 
   1  19  12        0.12     -111.57    111.57 o 
   3  19  12       10.73      -51.99    174.14 o 
   5  19  12      187.92      196.06    299.09 o 
   0   1  13    16079.49    15907.30    148.43 o 
  -1   2  13     8915.77     8297.75    111.71 o 
   1   2  13    12734.36    11964.64    135.49 o 
  -2   3  13    18478.59    18746.48    173.94 o 
   0   3  13    22300.18    22182.81    188.18 o 
   2   3  13    14406.82    13911.98    151.19 o 
  -3   4  13     8095.22     7425.41    136.63 o 
  -1   4  13     9637.98     9319.33    124.07 o 
   1   4  13     8961.55     8387.73    120.05 o 
   3   4  13    21650.18    21826.21    195.86 o 
  -4   5  13     7371.30     7083.44    128.86 o 
  -2   5  13     4476.09     4121.32     89.79 o 
   0   5  13    28206.60    29088.22    247.57 o 
   2   5  13    30473.82    29724.04    232.59 o 
   4   5  13     8980.07     8425.53    146.31 o 
  -5   6  13    13108.01    13019.54    190.42 o 
  -3   6  13    13807.20    13959.74    178.71 o 
  -1   6  13    20862.99    21185.63    216.25 o 
   1   6  13     6189.87     5758.04    122.31 o 
   3   6  13     3778.31     3399.90     98.43 o 
   5   6  13     2754.19     2521.59     96.28 o 
  -6   7  13     7068.72     6852.81    156.54 o 
  -4   7  13     9502.97     9535.14    169.54 o 
  -2   7  13     7062.70     6807.32    130.61 o 
   0   7  13    28819.39    29471.17    277.32 o 
   2   7  13     5774.48     5400.07    123.67 o 
   4   7  13     8643.72     8583.75    180.37 o 
   6   7  13    12848.33    12756.25    227.26 o 
  -7   8  13    16800.43    16545.21    268.95 o 
  -5   8  13    18144.68    18565.83    319.61 o 
  -3   8  13    13911.15    13445.01    195.52 o 
  -1   8  13     5122.82     4996.38    130.50 o 
   1   8  13    25504.07    26148.94    282.61 o 
   3   8  13     9960.44     9910.75    194.30 o 
   5   8  13    10477.29    10228.51    230.35 o 
   7   8  13     6464.15     6490.70    280.41 o 
  -8   9  13     9435.93     9321.90    238.63 o 
  -6   9  13     2932.88     2908.16    159.39 o 
  -4   9  13     2417.99     2367.28    134.45 o 
  -2   9  13    14891.93    15068.17    225.43 o 
   0   9  13    26814.34    27191.51    297.39 o 
   2   9  13     6715.81     6419.04    163.44 o 
   4   9  13     4232.86     4281.03    159.96 o 
   6   9  13     1514.42     1751.74    135.42 o 
   8   9  13     5769.70     5747.42    192.79 o 
  -9  10  13     1825.27     2038.39    156.31 o 
  -7  10  13     3350.20     3063.30    169.64 o 
  -5  10  13     4162.99     3739.70    178.16 o 
  -3  10  13    12143.36    11847.00    207.66 o 
  -1  10  13    12049.22    12650.20    232.89 o 
   1  10  13     7338.58     6937.69    175.82 o 
   3  10  13     6645.31     6207.30    187.66 o 
   5  10  13    12166.51    11961.59    260.75 o 
   7  10  13     3557.33     3804.80    169.53 o 
   9  10  13     1111.44     1078.72    142.85 o 
 -10  11  13     3201.98     3556.83    250.25 o 
  -8  11  13     4884.50     4847.83    218.44 o 
  -6  11  13     5735.51     5681.31    222.29 o 
  -4  11  13     4063.37     3920.80    182.31 o 
  -2  11  13     5180.52     5043.60    171.41 o 
   0  11  13     4726.61     4621.92    153.78 o 
   2  11  13    11589.35    11852.24    303.96 o 
   4  11  13     3506.35     3386.84    156.72 o 
   6  11  13     5098.11     5184.80    213.36 o 
   8  11  13     7098.52     7559.98    261.14 o 
  10  11  13     2140.64     2355.11    214.13 o 
 -11  12  13     1145.76      970.75    156.97 o 
  -9  12  13     2444.29     2498.22    466.60 o 
  -7  12  13     3514.75     3915.56    262.73 o 
  -5  12  13     1581.24     1379.14    154.05 o 
  -3  12  13     3578.50     3317.94    182.88 o 
  -1  12  13     4585.89     4499.67    156.27 o 
   1  12  13     5713.30     5472.41    167.61 o 
   3  12  13     3811.44     3594.90    182.89 o 
   5  12  13     5042.68     5076.63    212.36 o 
   7  12  13     1520.05     1551.36    164.98 o 
   9  12  13     1764.14     1711.52    178.06 o 
  11  12  13     1625.25     1605.03    183.91 o 
 -12  13  13     1060.26     1048.68    168.51 o 
 -10  13  13     2748.66     2919.84    268.23 o 
  -8  13  13     3739.68     4024.83    235.82 o 
  -6  13  13     5992.70     6140.73    244.39 o 
  -4  13  13     1307.65     1241.73    150.85 o 
  -2  13  13     6700.50     6666.19    230.90 o 
   0  13  13     6322.59     6245.70    204.98 o 
   2  13  13     3957.64     3982.19    192.34 o 
   4  13  13     1653.35     1644.22    256.19 o 
   6  13  13     2097.02     2263.50    191.44 o 
   8  13  13     4047.56     4228.73    221.33 o 
  10  13  13     2189.30     2481.75    211.66 o 
  12  13  13     1459.98     1516.52    184.27 o 
 -13  14  13      595.88      503.30    232.28 o 
 -11  14  13      487.01      488.28    149.64 o 
  -9  14  13     1629.02     1188.51    202.24 o 
  -7  14  13     1884.60     2000.26    205.42 o 
  -5  14  13     2558.38     2577.62    207.75 o 
  -3  14  13     3344.03     3610.13    227.02 o 
  -1  14  13     1353.23     1446.45    138.57 o 
   1  14  13     2819.01     2891.05    173.35 o 
   3  14  13     2031.89     2544.02    196.64 o 
   5  14  13     2689.22     3087.98    214.26 o 
   7  14  13     1284.23     1435.63    218.23 o 
   9  14  13     2489.82     2871.06    228.04 o 
  11  14  13      941.56      900.27    162.65 o 
  13  14  13     1502.01     2132.72    400.19 o 
 -12  15  13     1017.66     1041.07    259.74 o 
 -10  15  13     1106.65     1076.78    202.82 o 
  -8  15  13     3506.56     4417.44    282.32 o 
  -6  15  13     2849.03     3620.18    307.68 o 
  -4  15  13     2251.66     2250.44    200.82 o 
  -2  15  13     2709.78     2995.35    235.90 o 
   0  15  13     4520.54     4575.80    193.48 o 
   2  15  13     1688.84     1644.32    176.03 o 
   4  15  13     2537.86     3067.55    221.71 o 
   6  15  13     3034.86     3622.63    242.39 o 
   8  15  13     1847.94     2056.76    203.18 o 
  10  15  13     2257.76     2660.51    262.57 o 
  12  15  13     1447.96     1734.56    429.79 o 
 -11  16  13     1380.91     1832.59    438.25 o 
  -9  16  13     2030.44     2569.89    269.28 o 
  -7  16  13      919.33      970.74    175.31 o 
  -5  16  13     3043.58     3888.71    611.92 o 
  -3  16  13     2248.39     2284.95    206.94 o 
  -1  16  13     2878.82     3572.41    213.64 o 
   1  16  13     2438.03     2772.21    356.81 o 
   3  16  13     5130.07     5264.09    243.16 o 
   5  16  13     2516.64     2604.14    223.12 o 
   7  16  13     1555.36     1537.38    185.62 o 
   9  16  13     1509.17     1781.68    206.50 o 
  -8  17  13     1294.90     1153.85    222.40 o 
  -6  17  13      668.83      460.99    152.37 o 
  -4  17  13     1365.64     1518.62    294.10 o 
  -2  17  13     2356.69     2481.81    412.55 o 
   0  17  13     2155.56     2476.12    244.06 o 
   2  17  13     1461.32     1779.61    193.13 o 
   4  17  13     1834.86     2280.47    215.89 o 
   6  17  13      552.83      694.70    162.33 o 
   8  17  13      828.81      908.08    197.82 o 
  -7  18  13     1505.02     2625.96    373.28 o 
  -5  18  13      792.36      790.99    172.94 o 
  -3  18  13      655.51      394.15    169.96 o 
  -1  18  13      997.81      763.85    140.64 o 
   1  18  13     1226.62      873.13    167.49 o 
   3  18  13     1555.59     1693.35    197.25 o 
   5  18  13     1274.58     1324.38    213.72 o 
  -4  19  13      886.39     1386.64    404.04 o 
  -2  19  13      721.68      494.20    424.22 o 
   0  19  13      509.53      462.27    230.08 o 
   2  19  13     1131.84     1305.84    269.73 o 
   4  19  13      713.16      416.34    288.71 o 
   1   1  14    35251.80    34738.27    295.13 o 
   0   2  14     1878.35     1815.61     78.20 o 
   2   2  14       21.91      -34.69     34.69 o 
  -1   3  14    28928.93    29361.93    248.24 o 
   1   3  14    28355.68    28637.73    224.52 o 
   3   3  14    27747.82    27840.94    225.42 o 
  -2   4  14      201.21      108.80     46.53 o 
   0   4  14       26.67      -32.56     32.56 o 
   2   4  14      216.32       88.60     40.70 o 
   4   4  14       79.85      -22.97     39.12 o 
  -3   5  14    10603.96    10212.36    170.42 o 
  -1   5  14    11389.44    11378.21    175.59 o 
   1   5  14    33995.08    34272.87    317.59 o 
   3   5  14    12772.53    12437.18    175.26 o 
   5   5  14    17599.77    17705.87    209.02 o 
  -4   6  14      602.93      589.68     64.03 o 
  -2   6  14       57.33      -24.66     43.66 o 
   0   6  14      669.11      593.73     64.03 o 
   2   6  14      964.52      736.71     65.79 o 
   4   6  14     3726.44     3650.80    118.00 o 
   6   6  14     2226.28     2188.37    108.11 o 
  -5   7  14    15297.58    15337.55    204.61 o 
  -3   7  14    10419.61     9940.80    176.10 o 
  -1   7  14    14032.43    14000.71    186.34 o 
   1   7  14    21756.58    21810.08    243.75 o 
   3   7  14     8706.27     8336.76    169.37 o 
   5   7  14    10522.42    10458.74    207.60 o 
   7   7  14    24538.09    24870.72    330.04 o 
  -6   8  14     1310.31     1196.10    122.34 o 
  -4   8  14     1459.69     1420.47    147.10 o 
  -2   8  14       14.84      -19.64     47.17 o 
   0   8  14        0.59      -48.58     49.66 o 
   2   8  14      486.73      278.12     62.91 o 
   4   8  14      836.98      791.88     89.00 o 
   6   8  14     4217.96     4095.78    160.73 o 
   8   8  14      169.60      191.29     86.05 o 
  -7   9  14     9216.86     9249.84    237.74 o 
  -5   9  14    11757.54    11411.23    230.70 o 
  -3   9  14     9001.09     9045.75    188.06 o 
  -1   9  14    15077.60    15453.20    230.85 o 
   1   9  14     8878.64     8797.66    193.07 o 
   3   9  14    10606.30    10424.38    235.72 o 
   5   9  14    12210.42    12288.19    313.29 o 
   7   9  14    10801.34    10640.92    312.10 o 
   9   9  14     6763.46     7135.98    231.25 o 
  -8  10  14       12.19      -26.85     76.37 o 
  -6  10  14      143.69        6.07     78.58 o 
  -4  10  14       55.88      -39.33     63.65 o 
  -2  10  14      152.90       97.68     68.06 o 
   0  10  14        0.17      -58.18     58.18 o 
   2  10  14       80.03      -18.23     65.66 o 
   4  10  14       44.60      -64.97     64.97 o 
   6  10  14      161.96       39.70     79.13 o 
   8  10  14       67.88        7.54     92.65 o 
  10  10  14      452.02      231.88    112.24 o 
  -9  11  14     7284.52     7425.92    356.73 o 
  -7  11  14     8262.42     8209.45    239.82 o 
  -5  11  14     2420.97     2145.46    175.67 o 
  -3  11  14     2574.63     2626.40    249.23 o 
  -1  11  14     9227.72     9542.85    213.98 o 
   1  11  14     8000.51     8182.53    199.14 o 
   3  11  14     6074.76     6391.19    202.59 o 
   5  11  14     8681.14     8696.45    350.24 o 
   7  11  14     6904.02     6869.91    320.25 o 
   9  11  14     5976.27     5943.93    246.98 o 
  11  11  14     2228.11     2270.97    198.32 o 
 -10  12  14        3.41      -96.58     96.58 o 
  -8  12  14       72.80      -79.52     95.05 o 
  -6  12  14        9.79      -76.88     76.88 o 
  -4  12  14      166.99      -72.64     84.11 o 
  -2  12  14      162.20       56.52     69.95 o 
   0  12  14       42.11      -58.45     64.33 o 
   2  12  14      180.86      -34.89     83.31 o 
   4  12  14      263.23      236.59    104.12 o 
   6  12  14      117.33      -32.07     92.16 o 
   8  12  14      529.22      290.58    121.06 o 
  10  12  14       28.66      -98.90     98.90 o 
  12  12  14       43.55      -36.05    111.12 o 
 -11  13  14     2403.35     2875.44    236.74 o 
  -9  13  14     4370.82     4497.85    281.13 o 
  -7  13  14     6343.34     7039.45    254.49 o 
  -5  13  14     5750.19     5964.68    256.52 o 
  -3  13  14     5301.12     4761.66    253.69 o 
  -1  13  14     3920.55     3757.58    169.11 o 
   1  13  14     3272.90     3616.72    194.53 o 
   3  13  14     4197.42     4238.76    202.33 o 
   5  13  14     6058.95     6479.77    248.21 o 
   7  13  14     5736.84     6131.21    250.06 o 
   9  13  14     4702.56     5007.93    239.28 o 
  11  13  14     3439.81     4371.24    273.52 o 
  13  13  14     2133.44     2270.02    259.18 o 
 -12  14  14      180.15      -26.39    147.89 o 
 -10  14  14        6.80     -124.79    124.79 o 
  -8  14  14       32.23     -105.71    121.40 o 
  -6  14  14      275.77     -113.71    121.88 o 
  -4  14  14       34.30      -87.07     87.07 o 
  -2  14  14       80.86        0.00     81.88 o 
   0  14  14       13.39      -35.60     78.94 o 
   2  14  14       53.09      -39.08     94.02 o 
   4  14  14        0.03      -56.94     96.41 o 
   6  14  14       21.44      -92.73     92.73 o 
   8  14  14        7.36     -105.29    105.29 o 
  10  14  14       21.78      -67.03    117.06 o 
  12  14  14       56.97     -113.16    140.18 o 
 -11  15  14     1639.16     2918.01    876.12 o 
  -9  15  14     2288.93     2206.78    256.82 o 
  -7  15  14     4312.42     4876.03    254.00 o 
  -5  15  14     3047.50     3149.30    230.87 o 
  -3  15  14     6292.25     6243.50    282.21 o 
  -1  15  14     6278.63     6813.59    232.54 o 
   1  15  14     5737.57     6259.46    359.13 o 
   3  15  14     5355.41     5663.42    246.25 o 
   5  15  14     2788.67     2558.80    214.57 o 
   7  15  14     2766.78     3352.73    242.01 o 
   9  15  14     3995.15     4412.71    269.25 o 
  11  15  14     3125.67     3798.57    529.75 o 
 -10  16  14        4.33       64.20    281.79 o 
  -8  16  14      299.34      369.06    163.65 o 
  -6  16  14        1.45     -115.37    115.37 o 
  -4  16  14        0.89      -92.16    105.99 o 
  -2  16  14        7.31      -99.60     99.60 o 
   0  16  14        1.35       52.37    110.31 o 
   2  16  14       11.27      -52.42    102.62 o 
   4  16  14      110.59       72.56    113.25 o 
   6  16  14       15.15      -71.62    111.65 o 
   8  16  14        0.08     -112.75    112.75 o 
  10  16  14        8.01       33.06    277.56 o 
  -7  17  14     2413.86     2942.77    330.03 o 
  -5  17  14     1742.93     2282.01    448.18 o 
  -3  17  14     3480.24     3776.72    588.06 o 
  -1  17  14     2898.61     3359.48    349.28 o 
   1  17  14     3468.51     3423.04    246.42 o 
   3  17  14     3626.58     4635.21    256.32 o 
   5  17  14     2687.69     2894.36    405.45 o 
   7  17  14     2230.43     2593.38    416.72 o 
  -6  18  14       70.99      -68.46    210.78 o 
  -4  18  14       29.70      -63.11    153.80 o 
  -2  18  14        0.09      -81.46    118.56 o 
   0  18  14      114.05      201.25    134.33 o 
   2  18  14       64.81     -116.58    116.58 o 
   4  18  14        0.02     -127.73    127.73 o 
  -1  19  14     1298.07      809.61    344.45 o 
   1  19  14     1864.97     2732.54    472.08 o 
   0   1  15      181.70       57.60     43.40 o 
  -1   2  15      357.17      286.85     54.49 o 
   1   2  15      564.67      398.76     58.59 o 
  -2   3  15       62.18      -14.85     37.89 o 
   0   3  15      226.80       96.16     46.58 o 
   2   3  15     6678.97     6856.30    137.66 o 
  -3   4  15       23.86      -39.74     39.74 o 
  -1   4  15      499.80      512.61     88.70 o 
   1   4  15       55.43       -9.55     44.54 o 
   3   4  15      751.20      621.18     66.02 o 
  -4   5  15       77.29       43.76     49.95 o 
  -2   5  15      620.55      472.11     63.93 o 
   0   5  15      558.52      382.17     64.52 o 
   2   5  15     4276.38     4286.28    105.73 o 
   4   5  15     1136.08     1129.58     90.96 o 
  -5   6  15     1322.78     1438.47     94.72 o 
  -3   6  15     1823.42     1679.02     97.07 o 
  -1   6  15      154.14       48.50     51.67 o 
   1   6  15      165.26       79.55     51.44 o 
   3   6  15     1910.67     1768.35     97.05 o 
   5   6  15     1558.61     1376.10     92.69 o 
  -6   7  15      633.19      584.90     84.42 o 
  -4   7  15      439.85      251.57     64.79 o 
  -2   7  15       48.39       12.25     47.89 o 
   0   7  15     1245.08     1335.09     90.21 o 
   2   7  15       64.16      -48.22     48.22 o 
   4   7  15     1313.29     1230.36     93.46 o 
   6   7  15      406.46      307.07     77.85 o 
  -7   8  15      370.97      279.24     87.99 o 
  -5   8  15      343.10      166.58     66.27 o 
  -3   8  15     1052.01      835.58     81.50 o 
  -1   8  15     1521.03     1407.36     97.14 o 
   1   8  15       89.68      -11.75     51.72 o 
   3   8  15        4.62      -51.54     51.54 o 
   5   8  15       48.52      -11.46     65.85 o 
   7   8  15       86.08       96.87     79.06 o 
  -8   9  15      102.08      -54.71     80.98 o 
  -6   9  15      540.08      606.70     94.49 o 
  -4   9  15      137.00       34.36     59.35 o 
  -2   9  15       11.44      -52.16     52.16 o 
   0   9  15      202.22      106.71     60.77 o 
   2   9  15      820.23      776.71    107.11 o 
   4   9  15       94.13       64.85     73.24 o 
   6   9  15     1793.84     1858.96    144.45 o 
   8   9  15      221.74      179.81     91.47 o 
  -9  10  15      107.73      -69.97     79.72 o 
  -7  10  15       83.64       -1.75     91.35 o 
  -5  10  15        0.98      -61.58     61.58 o 
  -3  10  15     1366.10     1356.17    188.58 o 
  -1  10  15        6.45      -66.19     66.19 o 
   1  10  15      422.29      260.50     82.52 o 
   3  10  15      468.04      223.84     85.91 o 
   5  10  15        1.05      -70.68     70.68 o 
   7  10  15       60.70      -18.01     78.70 o 
   9  10  15       29.06      -28.94     94.09 o 
 -10  11  15      134.58       48.38    106.98 o 
  -8  11  15      133.05      -22.64    101.12 o 
  -6  11  15      886.72      878.80    122.57 o 
  -4  11  15      451.49      168.77    123.17 o 
  -2  11  15      962.94      999.79    118.70 o 
   0  11  15       68.71      -52.95     59.86 o 
   2  11  15       56.23      -71.49     71.49 o 
   4  11  15      101.48      -76.47     76.47 o 
   6  11  15      671.12      538.33    124.61 o 
   8  11  15      121.36      -46.91     94.81 o 
  10  11  15       42.64      -13.43    104.70 o 
 -11  12  15       38.79     -107.73    107.73 o 
  -9  12  15       15.99     -116.14    116.14 o 
  -7  12  15       12.62      -75.98     96.01 o 
  -5  12  15       43.19      -66.88     79.58 o 
  -3  12  15      123.26      -74.69     74.69 o 
  -1  12  15       28.24      -65.83     65.83 o 
   1  12  15       42.46      -61.30     74.27 o 
   3  12  15      414.35      317.89    107.46 o 
   5  12  15      347.46      229.57    108.19 o 
   7  12  15       65.81       13.46     97.78 o 
   9  12  15       49.77      -61.15     98.93 o 
  11  12  15        3.85     -105.14    105.14 o 
 -12  13  15        1.13     -134.41    134.41 o 
 -10  13  15       96.04       62.61    137.27 o 
  -8  13  15      898.28      643.65    171.17 o 
  -6  13  15      285.10       77.29     94.83 o 
  -4  13  15      416.85      290.51    111.86 o 
  -2  13  15     1087.07      974.23    191.21 o 
   0  13  15      347.72      272.67    108.09 o 
   2  13  15       47.71      -82.47     82.47 o 
   4  13  15      131.17       92.08    105.90 o 
   6  13  15      191.74       60.36    102.38 o 
   8  13  15       79.02       31.18    105.50 o 
  10  13  15      171.04      146.09    116.39 o 
  12  13  15      145.86      136.15    148.40 o 
 -11  14  15       88.91      -64.30    168.52 o 
  -9  14  15       95.59       73.96    144.62 o 
  -7  14  15       22.90     -101.28    101.28 o 
  -5  14  15      367.68      142.30    114.40 o 
  -3  14  15      488.95      348.49    123.54 o 
  -1  14  15      498.18      348.85    109.09 o 
   1  14  15      430.38      230.98    116.32 o 
   3  14  15      881.34      901.90    145.61 o 
   5  14  15       63.42      -94.98     94.98 o 
   7  14  15      310.58      335.67    126.16 o 
   9  14  15      419.50      150.97    125.88 o 
  11  14  15       64.97       18.98    145.94 o 
 -10  15  15      124.72       -3.15    177.76 o 
  -8  15  15      310.40      329.62    251.76 o 
  -6  15  15      173.32       65.61    163.04 o 
  -4  15  15      143.19       28.21    115.99 o 
  -2  15  15      238.24      107.53    118.56 o 
   0  15  15       61.39      -33.21    105.97 o 
   2  15  15       71.23      -20.93    104.26 o 
   4  15  15       47.94      -99.25     99.25 o 
   6  15  15       60.89      -55.30    115.33 o 
   8  15  15      112.65       83.08    128.50 o 
  10  15  15        5.38     -156.93    156.93 o 
  -9  16  15        9.07       71.50    256.42 o 
  -7  16  15        7.63     -132.55    132.55 o 
  -5  16  15       97.38       35.32    118.27 o 
  -3  16  15       14.02     -104.54    104.54 o 
  -1  16  15      194.70       76.85    110.67 o 
   1  16  15      381.23      228.29    127.81 o 
   3  16  15      434.15      376.64    135.95 o 
   5  16  15      498.68      377.80    139.44 o 
   7  16  15       20.43     -103.68    103.68 o 
   9  16  15        8.39     -245.27    245.27 o 
  -6  17  15      169.29      148.67    166.54 o 
  -4  17  15      244.85      194.41    134.34 o 
  -2  17  15        1.55      -68.90    112.81 o 
   0  17  15      103.32       82.90    127.76 o 
   2  17  15      176.75      235.07    138.10 o 
   4  17  15       16.46       23.59    123.38 o 
   6  17  15        0.42     -175.09    175.09 o 
  -3  18  15        1.81     -169.76    169.76 o 
  -1  18  15        7.35     -120.94    132.94 o 
   1  18  15       51.27      -45.91    139.10 o 
   3  18  15       23.27      129.55    260.64 o 
   0   0  16    16018.72    15662.55    421.48 o 
   1   1  16      115.98        3.43     43.59 o 
   0   2  16    13270.68    12743.43    190.55 o 
   2   2  16    12842.81    12792.35    191.71 o 
  -1   3  16        8.60      -45.95     45.95 o 
   1   3  16      325.27      220.80     56.08 o 
   3   3  16      157.74       32.27     52.89 o 
  -2   4  16     5666.55     5454.32    145.74 o 
   0   4  16     7210.47     6880.78    159.78 o 
   2   4  16    10144.87     9911.55    210.79 o 
   4   4  16     2079.43     2037.79    113.74 o 
  -3   5  16       26.15      -16.50     48.82 o 
  -1   5  16     1530.28     1486.67    101.42 o 
   1   5  16     1869.05     1998.44    118.37 o 
   3   5  16       17.69      -53.98     53.98 o 
   5   5  16       50.51      -53.08     53.08 o 
  -4   6  16     4628.43     4536.75    130.05 o 
  -2   6  16     3471.25     3410.00    115.85 o 
   0   6  16     7635.69     7366.74    154.77 o 
   2   6  16     1192.98     1036.08    101.68 o 
   4   6  16     3301.19     3099.16    124.66 o 
   6   6  16     1951.29     1943.48    132.24 o 
  -5   7  16      679.15      617.36     97.95 o 
  -3   7  16       39.02      -49.64     49.64 o 
  -1   7  16      167.31       33.58     54.28 o 
   1   7  16     1604.17     1594.80    112.75 o 
   3   7  16      344.96      189.30     65.70 o 
   5   7  16      727.14      656.17     87.07 o 
   7   7  16      247.91      188.07     91.27 o 
  -6   8  16     6769.25     7122.70    216.92 o 
  -4   8  16     3131.86     3004.18    126.43 o 
  -2   8  16     1544.62     1427.68     99.38 o 
   0   8  16     9949.72    10250.96    188.89 o 
   2   8  16     3625.75     3378.07    135.75 o 
   4   8  16     5173.58     4930.42    174.71 o 
   6   8  16     3785.15     3969.70    189.47 o 
   8   8  16     8702.96     8536.16    276.39 o 
  -7   9  16      197.22       35.33     82.61 o 
  -5   9  16      296.15      145.61     70.39 o 
  -3   9  16       60.10      -48.01     57.43 o 
  -1   9  16       33.68       -7.88     60.65 o 
   1   9  16        4.92      -72.69     72.69 o 
   3   9  16       10.04      -68.25     69.54 o 
   5   9  16        3.88      -66.69     66.69 o 
   7   9  16        0.53      -78.84     78.84 o 
   9   9  16        0.02      -78.30     96.91 o 
  -8  10  16     3420.34     3443.91    219.54 o 
  -6  10  16     2882.36     2643.01    228.40 o 
  -4  10  16     2251.05     2067.83    130.52 o 
  -2  10  16     4765.21     4707.67    166.92 o 
   0  10  16     2809.36     2694.25    259.05 o 
   2  10  16     4464.39     4441.51    172.56 o 
   4  10  16     2026.10     2306.39    158.49 o 
   6  10  16     4350.16     4486.15    183.51 o 
   8  10  16     5238.02     5562.02    235.10 o 
  10  10  16     2754.53     2756.91    251.69 o 
  -9  11  16        0.46     -110.17    110.17 o 
  -7  11  16       10.28      -90.66     90.66 o 
  -5  11  16       76.46      -24.78     81.65 o 
  -3  11  16       22.64      -72.57     73.17 o 
  -1  11  16       18.72      -74.29     74.29 o 
   1  11  16      340.95      172.33    103.85 o 
   3  11  16       22.38      -69.50     69.50 o 
   5  11  16       11.12      -80.50     80.50 o 
   7  11  16       17.99      -87.02     92.55 o 
   9  11  16       58.00      -78.11    102.41 o 
  11  11  16       73.09      -94.50    124.37 o 
 -10  12  16     1624.41     1710.59    385.78 o 
  -8  12  16     1297.96     1168.96    166.78 o 
  -6  12  16     2417.95     2325.01    173.69 o 
  -4  12  16      401.30      240.19    119.67 o 
  -2  12  16     1214.32     1045.56    131.92 o 
   0  12  16     4003.19     3811.65    204.55 o 
   2  12  16     2357.79     2614.91    253.69 o 
   4  12  16     1636.25     1599.40    167.79 o 
   6  12  16     2412.16     2971.08    214.01 o 
   8  12  16     2597.11     2812.28    217.11 o 
  10  12  16     1739.27     1865.97    195.84 o 
  12  12  16     1221.80     1184.65    215.71 o 
 -11  13  16        5.75      -92.19    141.83 o 
  -9  13  16       23.50     -118.02    118.02 o 
  -7  13  16       19.89        5.95    110.51 o 
  -5  13  16       11.12      -82.67     82.67 o 
  -3  13  16        0.66        0.02     96.92 o 
  -1  13  16      177.03       28.68    108.26 o 
   1  13  16      244.05      241.30    131.41 o 
   3  13  16       21.03      -87.13     87.13 o 
   5  13  16        3.07      -52.94     99.92 o 
   7  13  16      168.38      133.84    115.09 o 
   9  13  16       80.57      -51.98    112.33 o 
  11  13  16       22.23      -55.09    142.34 o 
 -10  14  16      796.20      743.29    334.84 o 
  -8  14  16     1146.90     1035.53    190.50 o 
  -6  14  16     1533.59     1625.22    167.37 o 
  -4  14  16      931.25      875.36    151.56 o 
  -2  14  16     2210.43     2579.93    213.35 o 
   0  14  16     1329.31     1217.58    187.86 o 
   2  14  16      926.63      704.64    135.80 o 
   4  14  16      465.57      361.82    129.32 o 
   6  14  16      861.72      883.01    156.30 o 
   8  14  16     1255.77     1606.15    188.82 o 
  10  14  16     1071.04     1122.66    253.99 o 
  -9  15  16        0.64     -111.84    184.02 o 
  -7  15  16       16.64      -40.91    110.89 o 
  -5  15  16      160.82      104.68    118.76 o 
  -3  15  16       32.40       -9.00    113.22 o 
  -1  15  16       13.88     -118.41    118.41 o 
   1  15  16        6.13      -53.38    106.25 o 
   3  15  16       77.27       41.02    111.33 o 
   5  15  16        0.89     -105.69    105.69 o 
   7  15  16       14.76      -47.34    114.81 o 
   9  15  16       44.67      -38.77    184.97 o 
  -6  16  16      813.71      675.32    154.30 o 
  -4  16  16     1354.32     1636.05    237.88 o 
  -2  16  16     1834.63     1771.29    288.83 o 
   0  16  16     2052.73     2355.32    260.30 o 
   2  16  16     1240.45     1380.78    230.44 o 
   4  16  16     1464.77     2015.26    204.89 o 
   6  16  16     1041.72     1367.87    188.98 o 
   8  16  16      414.92      203.08    201.67 o 
  -5  17  16      175.42       51.90    266.41 o 
  -3  17  16        4.46      -74.72    116.44 o 
  -1  17  16       25.96      -14.60    137.82 o 
   1  17  16       94.31      -73.29    142.21 o 
   3  17  16       45.65      -40.24    138.09 o 
   5  17  16       16.07       84.85    260.07 o 
   0   1  17     9045.51     9530.03    172.60 o 
  -1   2  17    10307.60    10550.26    181.33 o 
   1   2  17    10988.55    11559.90    189.29 o 
  -2   3  17    15326.86    15645.52    242.68 o 
   0   3  17    15260.84    15559.66    241.02 o 
   2   3  17     8729.43     8579.45    277.06 o 
  -3   4  17     4581.64     4746.42    143.68 o 
  -1   4  17     2068.93     2066.21    146.92 o 
   1   4  17    10083.16    10513.89    201.08 o 
   3   4  17     1733.95     1638.19    121.06 o 
  -4   5  17     7786.94     7858.79    201.76 o 
  -2   5  17     9424.22     9504.92    196.61 o 
   0   5  17    11383.37    11487.26    213.11 o 
   2   5  17     4624.38     4733.42    159.10 o 
   4   5  17     7495.40     7625.88    198.61 o 
  -5   6  17     5357.59     5436.43    176.09 o 
  -3   6  17     6396.95     6460.85    168.97 o 
  -1   6  17     9375.11     9698.18    202.03 o 
   1   6  17    15425.84    15829.85    278.90 o 
   3   6  17     5742.27     6029.65    179.71 o 
   5   6  17     3903.02     4002.86    154.92 o 
  -6   7  17     4820.06     4854.99    157.73 o 
  -4   7  17     7033.30     7255.65    168.19 o 
  -2   7  17    11001.49    11533.34    221.66 o 
   0   7  17     8776.29     8732.47    194.32 o 
   2   7  17     3913.33     3766.09    149.76 o 
   4   7  17     2996.70     3275.04    150.68 o 
   6   7  17     3188.61     3138.60    146.38 o 
  -7   8  17     6741.02     7312.46    230.61 o 
  -5   8  17     4628.03     4624.71    155.85 o 
  -3   8  17     4466.29     4600.09    140.12 o 
  -1   8  17    13112.82    13481.90    237.30 o 
   1   8  17     8255.73     8169.86    212.04 o 
   3   8  17    10020.82     9814.88    350.30 o 
   5   8  17     7819.23     7635.76    260.64 o 
   7   8  17    10523.08    11495.93    440.39 o 
  -8   9  17     1464.31     1487.39    153.87 o 
  -6   9  17     5555.66     5847.71    209.17 o 
  -4   9  17     6380.65     6641.17    205.71 o 
  -2   9  17     4697.66     4719.77    152.19 o 
   0   9  17    10594.02    10930.36    264.59 o 
   2   9  17     7694.55     8061.07    268.13 o 
   4   9  17     5811.98     6101.20    307.15 o 
   6   9  17     3188.24     3386.63    239.82 o 
   8   9  17     7105.01     6795.89    259.83 o 
  -9  10  17     2767.07     3379.92    233.01 o 
  -7  10  17     6274.77     6527.59    227.82 o 
  -5  10  17     7034.11     7451.56    194.49 o 
  -3  10  17     3973.59     4176.08    167.74 o 
  -1  10  17     9121.46     9616.31    253.93 o 
   1  10  17     5904.26     6035.77    232.70 o 
   3  10  17     3169.78     3245.79    192.99 o 
   5  10  17     1896.25     1656.48    170.80 o 
   7  10  17     5125.18     4917.03    225.54 o 
   9  10  17     5059.35     4707.16    268.88 o 
 -10  11  17     2779.20     3871.34    307.88 o 
  -8  11  17     1423.01     1700.05    166.19 o 
  -6  11  17     2299.07     2598.98    243.65 o 
  -4  11  17     1050.00      796.19    111.20 o 
  -2  11  17     5055.39     5261.97    224.21 o 
   0  11  17     8219.46     8640.52    280.31 o 
   2  11  17     6315.97     6793.86    251.02 o 
   4  11  17     2910.55     3524.80    224.76 o 
   6  11  17     2278.97     2961.71    251.92 o 
   8  11  17     2179.52     2268.89    241.02 o 
  10  11  17     1303.53     1390.65    267.43 o 
 -11  12  17      668.59      583.85    176.71 o 
  -9  12  17     1577.37     1875.54    229.57 o 
  -7  12  17     2306.28     2408.34    275.28 o 
  -5  12  17     2054.88     2111.34    174.57 o 
  -3  12  17     2048.48     2216.56    226.31 o 
  -1  12  17     4183.61     4015.28    212.89 o 
   1  12  17     3210.52     3456.85    218.07 o 
   3  12  17     3589.06     3827.82    245.71 o 
   5  12  17     1931.63     2155.43    210.97 o 
   7  12  17     1224.17     1625.20    248.69 o 
   9  12  17     1163.15     1393.70    213.51 o 
  11  12  17     1165.85     1306.61    324.46 o 
 -10  13  17     1560.77     1602.47    274.15 o 
  -8  13  17     1724.74     1830.57    196.80 o 
  -6  13  17     2506.38     2650.33    255.31 o 
  -4  13  17     1693.32     1584.38    161.94 o 
  -2  13  17     3129.15     3713.66    254.73 o 
   0  13  17     2413.38     2927.99    476.65 o 
   2  13  17     2948.56     3451.29    272.97 o 
   4  13  17     1594.83     1955.14    349.46 o 
   6  13  17     3707.26     4268.27    239.38 o 
   8  13  17     2337.56     2503.55    255.25 o 
  10  13  17     1504.97     1858.49    241.45 o 
  -9  14  17     1440.98     1367.93    223.54 o 
  -7  14  17     2160.18     2132.01    255.85 o 
  -5  14  17     2110.71     2511.38    198.76 o 
  -3  14  17     2171.20     2624.52    373.77 o 
  -1  14  17     3337.78     3938.53    274.50 o 
   1  14  17     1541.25     1671.92    295.58 o 
   3  14  17     1656.83     1794.77    282.38 o 
   5  14  17     1165.19     1215.58    172.57 o 
   7  14  17     1024.16     1011.48    164.84 o 
   9  14  17     1208.07     1813.36    423.26 o 
  -8  15  17     1486.66     2639.89    486.31 o 
  -6  15  17     1359.98     1124.85    175.58 o 
  -4  15  17     1623.77     2047.83    209.89 o 
  -2  15  17     2473.15     3256.68    282.72 o 
   0  15  17     3557.54     4330.47    299.48 o 
   2  15  17     2902.26     3512.88    292.05 o 
   4  15  17      467.92      432.39    140.65 o 
   6  15  17     1319.53     1238.98    183.80 o 
   8  15  17     1347.75     1549.25    281.06 o 
  -5  16  17     1005.48      750.57    146.06 o 
  -3  16  17     1648.99     1892.89    238.45 o 
  -1  16  17     1185.78     1199.85    204.90 o 
   1  16  17     1305.89     1418.08    224.52 o 
   3  16  17     2410.05     3188.58    301.64 o 
   5  16  17     1205.49     1387.06    354.83 o 
   7  16  17     1213.43     1861.75    378.67 o 
  -4  17  17      735.72      309.85    305.62 o 
  -2  17  17     1192.88      849.46    247.47 o 
   0  17  17     1600.72     2310.82    449.40 o 
   2  17  17     1760.66     1884.10    453.24 o 
   4  17  17     1456.33     2227.60    323.50 o 
   1   1  18     5396.03     5293.37    137.94 o 
   0   2  18       94.04      -34.96     56.42 o 
   2   2  18     1101.97      920.91     91.02 o 
  -1   3  18     3265.78     3079.39    124.92 o 
   1   3  18     9640.10     9579.42    217.37 o 
   3   3  18     2293.06     1974.18    131.79 o 
  -2   4  18       55.63      -53.10     53.10 o 
   0   4  18      831.98      742.40     86.05 o 
   2   4  18      806.60      716.18     94.97 o 
   4   4  18      689.55      411.50     87.62 o 
  -3   5  18     5502.56     5573.05    159.48 o 
  -1   5  18     9590.15     9822.45    204.92 o 
   1   5  18     2064.69     1937.87    132.06 o 
   3   5  18     2093.46     1822.70    133.21 o 
   5   5  18     2132.35     2114.77    144.11 o 
  -4   6  18      136.19       66.95     72.91 o 
  -2   6  18       56.59      -57.89     57.89 o 
   0   6  18      792.39      682.95     91.64 o 
   2   6  18      112.35      -66.24     66.24 o 
   4   6  18      506.61      263.72     84.46 o 
   6   6  18        4.98      -62.48     62.48 o 
  -5   7  18     3920.98     3639.21    163.90 o 
  -3   7  18     3620.24     3611.06    144.13 o 
  -1   7  18     6834.30     6799.96    179.80 o 
   1   7  18     6562.76     6770.71    196.37 o 
   3   7  18     3569.17     3275.33    152.75 o 
   5   7  18     2866.97     3173.61    172.17 o 
   7   7  18     1710.87     1674.67    173.42 o 
  -6   8  18        3.33      -64.62     64.62 o 
  -4   8  18       52.31      -72.27     72.27 o 
  -2   8  18      491.02      288.99     80.70 o 
   0   8  18       35.49      -11.58     76.05 o 
   2   8  18       88.80       61.47     78.78 o 
   4   8  18        6.23      -25.07    102.26 o 
   6   8  18      337.08      204.24    106.46 o 
   8   8  18       15.48      -53.58     83.94 o 
  -7   9  18     3646.50     3877.05    181.93 o 
  -5   9  18     1866.23     1928.20    164.18 o 
  -3   9  18     2110.12     2439.26    156.14 o 
  -1   9  18     5007.37     5288.55    178.36 o 
   1   9  18     3637.91     3727.15    208.10 o 
   3   9  18     2898.42     2721.90    207.36 o 
   5   9  18     3137.42     3180.60    290.53 o 
   7   9  18     3972.32     3796.60    222.58 o 
   9   9  18     3008.48     3325.50    208.31 o 
  -8  10  18      421.85      234.85    110.76 o 
  -6  10  18      565.03      482.87    113.97 o 
  -4  10  18       18.41      -65.95     73.77 o 
  -2  10  18        8.08      -79.88     79.88 o 
   0  10  18       16.34        0.58     96.41 o 
   2  10  18      124.85      -19.94     99.07 o 
   4  10  18        0.39     -102.53    102.53 o 
   6  10  18      400.06      146.10    132.74 o 
   8  10  18       37.50      -11.93    124.80 o 
  10  10  18       21.89       22.07    128.30 o 
  -9  11  18     1127.33     1036.01    165.65 o 
  -7  11  18      906.18      833.07    150.63 o 
  -5  11  18     1741.37     1601.57    177.14 o 
  -3  11  18     1053.95      946.58    122.32 o 
  -1  11  18     4028.70     3969.82    198.22 o 
   1  11  18     2751.16     2375.52    200.93 o 
   3  11  18     2435.00     2490.95    237.75 o 
   5  11  18      424.64      266.60    167.16 o 
   7  11  18     1553.46     2401.51    312.37 o 
   9  11  18      691.40      663.59    174.79 o 
  11  11  18      732.21      762.56    186.31 o 
 -10  12  18      214.39       36.41    145.15 o 
  -8  12  18        2.69     -103.99    103.99 o 
  -6  12  18       12.27      -98.44     98.44 o 
  -4  12  18      389.83      174.78    106.63 o 
  -2  12  18      384.52      247.98    101.37 o 
   0  12  18      109.79      150.00    114.93 o 
   2  12  18        0.07     -106.68    140.85 o 
   4  12  18       88.20      -21.05    152.74 o 
   6  12  18        0.60     -146.14    146.14 o 
   8  12  18        8.38     -122.82    122.82 o 
  10  12  18        1.39     -123.90    139.98 o 
  -9  13  18      767.99      736.22    236.18 o 
  -7  13  18     1322.00     1480.24    191.10 o 
  -5  13  18     1169.78     1092.86    160.27 o 
  -3  13  18     1269.26     1256.88    137.05 o 
  -1  13  18     1411.11     1522.79    299.12 o 
   1  13  18     1378.33     1432.94    198.39 o 
   3  13  18     2341.16     2718.20    301.49 o 
   5  13  18      425.44      229.92    204.13 o 
   7  13  18     1244.17     1262.28    257.72 o 
   9  13  18     1101.41     1122.54    362.52 o 
  -8  14  18        2.59     -167.05    167.05 o 
  -6  14  18        2.29     -107.36    107.36 o 
  -4  14  18       60.89      -97.84     97.84 o 
  -2  14  18        3.52      -68.49    132.40 o 
   0  14  18       21.38     -120.43    120.43 o 
   2  14  18      143.23       60.88    132.68 o 
   4  14  18      485.22      227.06    219.31 o 
   6  14  18       96.97       -5.40    170.48 o 
   8  14  18        5.83      -31.14    260.26 o 
  -7  15  18      892.41      474.41    226.52 o 
  -5  15  18     1163.95     1131.22    172.73 o 
  -3  15  18     1037.17      957.83    195.43 o 
  -1  15  18     1037.40     1254.98    214.38 o 
   1  15  18     1547.19     2319.51    252.17 o 
   3  15  18      655.28      384.00    174.29 o 
   5  15  18      853.34     1267.60    452.48 o 
   7  15  18      874.77      822.68    342.91 o 
  -4  16  18        8.27     -131.25    131.25 o 
  -2  16  18      135.95     -115.13    181.84 o 
   0  16  18      100.42     -155.24    155.24 o 
   2  16  18        0.03       57.66    259.88 o 
   4  16  18        0.12      251.42    301.78 o 
   0   1  19      264.19      182.76     62.97 o 
  -1   2  19      676.24      448.33    101.84 o 
   1   2  19     1394.35     1238.42    115.49 o 
  -2   3  19      394.82      278.44     80.42 o 
   0   3  19      409.46      286.82     72.27 o 
   2   3  19     1570.21     1689.14    129.49 o 
  -3   4  19       12.80      -63.94     63.94 o 
  -1   4  19      284.14       38.84     66.15 o 
   1   4  19     2111.18     2261.29    141.61 o 
   3   4  19       20.42      -61.16     61.16 o 
  -4   5  19       51.77      -65.18     65.18 o 
  -2   5  19     1382.37     1082.58    104.29 o 
   0   5  19       69.55      -65.35     65.35 o 
   2   5  19      914.50      886.54    108.74 o 
   4   5  19     1502.56     1537.40    131.64 o 
  -5   6  19      597.05      530.72    103.33 o 
  -3   6  19      710.32      511.51     96.00 o 
  -1   6  19      223.44      151.05     71.67 o 
   1   6  19      235.80      105.46     79.58 o 
   3   6  19     2456.77     2690.52    164.69 o 
   5   6  19      731.73      500.90    103.87 o 
  -6   7  19      185.84      -55.48     81.51 o 
  -4   7  19     1168.03      884.24    126.01 o 
  -2   7  19      716.69      489.03     88.58 o 
   0   7  19      898.22      661.61    104.56 o 
   2   7  19      907.95      794.65    108.77 o 
   4   7  19      984.26      750.69    109.14 o 
   6   7  19        8.31      -77.39     77.39 o 
  -7   8  19      412.01      186.94    114.29 o 
  -5   8  19      261.15       17.94     83.67 o 
  -3   8  19      638.61      585.24     95.22 o 
  -1   8  19      655.61      551.83    101.90 o 
   1   8  19     1542.21     1562.68    137.59 o 
   3   8  19      147.34      -15.66     89.38 o 
   5   8  19      119.72        5.70     99.43 o 
   7   8  19      127.00      -22.44     99.76 o 
  -8   9  19        1.22      -29.02    102.49 o 
  -6   9  19      519.79      465.02    129.02 o 
  -4   9  19      863.42      711.09    125.95 o 
  -2   9  19      727.08      620.32    108.01 o 
   0   9  19      750.74      619.50    130.15 o 
   2   9  19     1107.04      853.80    145.18 o 
   4   9  19      145.46      -90.34     90.96 o 
   6   9  19      369.86       86.18    110.41 o 
   8   9  19       25.96      -51.89    105.10 o 
  -9  10  19      258.08       65.04    112.46 o 
  -7  10  19      922.98      661.72    173.05 o 
  -5  10  19      835.34      729.51    128.83 o 
  -3  10  19      945.26      628.56    120.41 o 
  -1  10  19     1416.66     1334.19    166.62 o 
   1  10  19      834.72      897.84    148.35 o 
   3  10  19      696.44      441.55    130.02 o 
   5  10  19      461.23       66.86    110.94 o 
   7  10  19      751.51      608.06    144.41 o 
   9  10  19      234.29      128.53    145.75 o 
 -10  11  19      121.37      174.07    133.37 o 
  -8  11  19       60.28      -81.30    132.44 o 
  -6  11  19      266.61      107.98    140.55 o 
  -4  11  19      326.35      -31.69    104.68 o 
  -2  11  19      156.72       89.96    108.06 o 
   0  11  19      680.14      505.45    136.72 o 
   2  11  19      208.30      -69.32     99.65 o 
   4  11  19       24.92      -88.35     98.45 o 
   6  11  19      556.90      573.78    200.06 o 
   8  11  19        3.01     -121.45    166.92 o 
  10  11  19      106.66       46.22    141.74 o 
  -9  12  19      141.39       95.15    141.33 o 
  -7  12  19      126.78       90.10    123.47 o 
  -5  12  19      158.72       48.55    124.57 o 
  -3  12  19      166.52      -52.07     95.08 o 
  -1  12  19      351.32      340.35    126.64 o 
   1  12  19      311.94      120.29    115.55 o 
   3  12  19      549.87      519.67    194.58 o 
   5  12  19      394.18      327.35    185.91 o 
   7  12  19      188.63     -123.90    160.65 o 
   9  12  19      194.95      130.32    262.18 o 
  -8  13  19      187.22     -112.11    136.91 o 
  -6  13  19       95.44     -111.77    111.77 o 
  -4  13  19       96.50      112.56    118.24 o 
  -2  13  19      526.53      191.94    148.06 o 
   0  13  19       33.76       26.82    124.53 o 
   2  13  19       10.88     -150.51    150.51 o 
   4  13  19      414.15      324.54    195.86 o 
   6  13  19      116.86       -9.40    155.75 o 
  -7  14  19      207.79       64.89    154.32 o 
  -5  14  19       13.50      -90.32    115.68 o 
  -3  14  19      292.61      375.00    141.78 o 
  -1  14  19      235.06      231.61    146.56 o 
   1  14  19      174.34       -4.07    164.07 o 
   3  14  19      185.34      243.03    192.67 o 
   5  14  19      156.57      -26.59    182.66 o 
  -4  15  19      111.54       57.39    154.54 o 
  -2  15  19      263.01       47.03    152.89 o 
   0  15  19      392.98      146.08    276.02 o 
   2  15  19      210.96      214.13    269.87 o 
  -1  16  19      105.87     -228.74    228.74 o 
   0   0  20    18684.60    19825.27   1146.57 o 
   1   1  20        5.18       26.96     76.70 o 
   0   2  20    16443.28    16880.65    301.47 o 
   2   2  20    13666.51    13548.32    271.91 o 
  -1   3  20      767.88      605.51     90.73 o 
   1   3  20      159.25      -38.33     71.36 o 
   3   3  20      198.40       33.41     75.01 o 
  -2   4  20     7399.09     7596.01    210.87 o 
   0   4  20     5117.01     4875.52    173.99 o 
   2   4  20     5727.81     6032.02    193.02 o 
   4   4  20     7420.64     7670.00    215.87 o 
  -3   5  20       33.55      -63.15     72.02 o 
  -1   5  20      431.05      252.60     89.88 o 
   1   5  20       83.89      -71.59     71.59 o 
   3   5  20      186.59        5.88     78.51 o 
   5   5  20        0.24      -71.25     71.25 o 
  -4   6  20     5178.44     5110.44    184.40 o 
  -2   6  20     7435.36     7374.84    240.15 o 
   0   6  20    13172.60    14029.14    287.64 o 
   2   6  20    11080.06    11685.35    264.73 o 
   4   6  20     4279.87     4353.14    174.87 o 
   6   6  20     6251.38     6902.40    214.78 o 
  -5   7  20      212.78       32.06     83.21 o 
  -3   7  20        1.83      -68.91     68.91 o 
  -1   7  20        0.69      -73.22     74.45 o 
   1   7  20        4.98      -45.73     74.89 o 
   3   7  20        0.12      -76.34     76.34 o 
   5   7  20       54.85      -31.65     90.88 o 
   7   7  20       17.29      -85.19     90.91 o 
  -6   8  20     5458.87     5616.02    223.21 o 
  -4   8  20     6457.84     6977.08    217.46 o 
  -2   8  20     6603.24     6484.44    206.77 o 
   0   8  20     8870.57     9308.52    244.50 o 
   2   8  20     8642.99     9074.68    270.56 o 
   4   8  20     8268.68     8297.74    262.75 o 
   6   8  20     5213.24     5785.60    252.72 o 
   8   8  20     4499.71     4553.78    268.68 o 
  -7   9  20       17.69      -98.44     98.44 o 
  -5   9  20       57.28      -18.78     91.80 o 
  -3   9  20      204.09       53.91     96.66 o 
  -1   9  20       13.97       14.28    105.27 o 
   1   9  20       38.78      -27.62    101.51 o 
   3   9  20       20.98      -94.93     95.76 o 
   5   9  20        5.81      -92.02     98.60 o 
   7   9  20       58.70     -106.03    106.03 o 
   9   9  20        7.23       36.28    120.20 o 
  -8  10  20     3670.80     4214.13    260.38 o 
  -6  10  20     5309.30     5892.10    426.26 o 
  -4  10  20     6481.22     6839.99    277.55 o 
  -2  10  20     7281.10     8074.06    510.27 o 
   0  10  20     6089.00     6097.30    285.15 o 
   2  10  20     4702.11     4894.33    237.59 o 
   4  10  20     4719.53     5213.02    247.08 o 
   6  10  20     3647.37     4240.73    267.59 o 
   8  10  20     5341.28     5601.59    308.06 o 
  10  10  20     4009.61     4688.59    384.40 o 
  -9  11  20        5.16       64.20    247.19 o 
  -7  11  20        4.23     -104.42    133.07 o 
  -5  11  20        6.97     -117.91    117.91 o 
  -3  11  20       45.89     -121.41    121.41 o 
  -1  11  20       31.89      -82.71    100.49 o 
   1  11  20      155.90      103.60    116.76 o 
   3  11  20      117.37       -1.70    114.06 o 
   5  11  20        0.11       -3.36    126.03 o 
   7  11  20      147.20      186.22    149.88 o 
   9  11  20       96.44      -61.20    173.01 o 
  -8  12  20     2057.51     2388.77    329.56 o 
  -6  12  20     2351.90     2578.98    290.54 o 
  -4  12  20     1899.87     1803.17    201.12 o 
  -2  12  20     3444.92     3974.38    262.77 o 
   0  12  20     3087.45     3744.20    260.56 o 
   2  12  20     3835.85     4414.57    318.41 o 
   4  12  20     1851.74     2224.22    386.03 o 
   6  12  20     2993.66     4168.19    323.93 o 
   8  12  20     2692.12     4344.08    598.94 o 
  -7  13  20        8.67      -67.33    178.88 o 
  -5  13  20       35.30       38.58    141.99 o 
  -3  13  20        0.22      -72.50    115.03 o 
  -1  13  20        0.71      -63.58    130.30 o 
   1  13  20      177.74       31.78    136.46 o 
   3  13  20        0.35      -72.70    126.01 o 
   5  13  20       19.48       79.66    183.06 o 
  -6  14  20     1984.40     2217.91    486.88 o 
  -4  14  20     1635.25     2091.31    434.41 o 
  -2  14  20     2326.49     2667.09    327.60 o 
   0  14  20     3563.60     3789.13    315.16 o 
   2  14  20     2883.48     3477.74    428.26 o 
  -3  15  20       24.12       75.35    280.25 o 
  -1  15  20       14.10     -218.36    239.50 o 
   0   1  21     8075.26     8402.69    323.48 o 
  -1   2  21     2833.24     3095.66    166.01 o 
   1   2  21     5276.65     5105.93    180.77 o 
  -2   3  21     1670.52     1443.12    153.97 o 
   0   3  21     4609.91     4411.07    172.27 o 
   2   3  21     3676.52     3806.22    165.92 o 
  -3   4  21     1696.05     1645.95    138.98 o 
  -1   4  21     2569.73     2760.33    247.72 o 
   1   4  21     1870.25     1979.55    165.49 o 
   3   4  21     1297.99     1377.87    134.77 o 
  -4   5  21     1198.85     1159.68    125.54 o 
  -2   5  21     3162.49     3238.19    181.06 o 
   0   5  21     2114.29     2166.17    155.51 o 
   2   5  21      184.01        5.04     81.26 o 
   4   5  21     1387.62     1502.52    144.33 o 
  -5   6  21     1571.34     1748.11    150.32 o 
  -3   6  21     1926.89     1891.68    153.15 o 
  -1   6  21     3342.08     3758.67    187.36 o 
   1   6  21     4073.38     4352.10    176.20 o 
   3   6  21     2284.81     2652.62    173.74 o 
   5   6  21     1874.34     1717.22    149.90 o 
  -6   7  21     1114.76     1089.12    134.05 o 
  -4   7  21     2016.91     2252.43    165.93 o 
  -2   7  21     2919.50     3588.11    214.88 o 
   0   7  21     2087.92     2248.92    163.57 o 
   2   7  21     5642.97     5625.34    198.86 o 
   4   7  21     3282.12     3643.72    198.94 o 
   6   7  21     1135.31     1078.34    144.24 o 
  -7   8  21     1362.22     1828.96    223.26 o 
  -5   8  21     1214.04     1331.66    139.00 o 
  -3   8  21     1089.77      986.39    127.23 o 
  -1   8  21     3669.88     3952.38    185.53 o 
   1   8  21     3043.14     3574.05    352.68 o 
   3   8  21     1875.15     2254.04    183.15 o 
   5   8  21     2912.42     3334.66    238.15 o 
   7   8  21     1274.41     1336.85    181.61 o 
  -8   9  21     2143.31     2282.64    216.80 o 
  -6   9  21     1811.00     1846.54    200.34 o 
  -4   9  21     2859.98     3204.24    209.32 o 
  -2   9  21     3119.59     3481.41    287.40 o 
   0   9  21      685.68      525.93    139.34 o 
   2   9  21     2321.58     2205.62    202.12 o 
   4   9  21     1387.96     1204.17    199.22 o 
   6   9  21     1650.09     1480.30    235.49 o 
   8   9  21     1970.12     2348.26    286.14 o 
  -9  10  21     1685.00     1760.71    241.51 o 
  -7  10  21     1659.69     1784.12    200.00 o 
  -5  10  21     2090.99     2097.93    209.02 o 
  -3  10  21     1256.47      954.94    194.53 o 
  -1  10  21     1598.13     1479.94    209.98 o 
   1  10  21     1737.94     1565.51    369.05 o 
   3  10  21     1186.20     1169.06    173.18 o 
   5  10  21     1092.84     1437.49    182.58 o 
   7  10  21     1679.09     1771.65    199.06 o 
   9  10  21     2073.25     2982.59    735.42 o 
  -8  11  21      697.48      363.00    330.03 o 
  -6  11  21      439.95      627.14    178.06 o 
  -4  11  21     1192.49     1173.16    232.66 o 
  -2  11  21     1010.68      965.82    177.23 o 
   0  11  21     1719.67     1876.66    198.77 o 
   2  11  21     1359.75     1298.55    173.82 o 
   4  11  21      852.69      840.86    162.21 o 
   6  11  21     1125.01     1202.19    209.84 o 
   8  11  21     1275.92     1764.93    428.64 o 
  -7  12  21      787.23      762.48    233.20 o 
  -5  12  21      859.17      710.73    182.21 o 
  -3  12  21     1134.84      930.76    203.56 o 
  -1  12  21     1552.71     1254.68    176.78 o 
   1  12  21     1051.52     1017.31    168.49 o 
   3  12  21      690.23      583.38    167.49 o 
   5  12  21      153.02       91.43    146.56 o 
  -6  13  21      381.61      399.42    307.93 o 
  -4  13  21      713.96      405.96    307.93 o 
  -2  13  21      375.07      377.92    194.09 o 
   0  13  21     1007.11     1040.63    199.86 o 
   2  13  21      563.51      169.11    259.11 o 
  -1  14  21      659.86      702.36    316.39 o 
   1  14  21     1440.45     1408.17    388.28 o 
   1   1  22       94.39      -24.94     86.01 o 
   0   2  22      554.15      426.33    104.46 o 
   2   2  22       19.98      -72.63     72.63 o 
  -1   3  22        0.39      -81.82     81.82 o 
   1   3  22      345.57      218.24     90.75 o 
   3   3  22      346.77      395.78     99.55 o 
  -2   4  22        0.00      -79.63     79.63 o 
   0   4  22      299.72      180.99    101.35 o 
   2   4  22        3.65      -70.31     70.31 o 
   4   4  22       17.88      -64.10     76.70 o 
  -3   5  22       36.10      -76.79     76.79 o 
  -1   5  22      176.97       35.35     93.14 o 
   1   5  22       45.52      -38.33     78.57 o 
   3   5  22      319.83       44.42     84.87 o 
   5   5  22      317.76      167.33     94.17 o 
  -4   6  22      143.76      -43.28     83.82 o 
  -2   6  22       52.79      -88.56     88.56 o 
   0   6  22       52.99      -78.97     78.97 o 
   2   6  22      129.05      -59.44     83.05 o 
   4   6  22       76.83      -12.99     83.15 o 
   6   6  22       29.10      -83.26     83.26 o 
  -5   7  22      260.11        8.80     91.08 o 
  -3   7  22       16.32      -85.11     85.11 o 
  -1   7  22      124.84        8.55     94.71 o 
   1   7  22        4.20      -82.21     82.21 o 
   3   7  22       12.67      -79.63     79.63 o 
   5   7  22       19.16      -92.23     92.23 o 
   7   7  22      152.18       24.42    105.26 o 
  -6   8  22       34.78      -97.40    103.90 o 
  -4   8  22       81.88      -21.66     93.39 o 
  -2   8  22        1.10      -61.67     93.30 o 
   0   8  22       62.69      -81.65     81.65 o 
   2   8  22        6.86      -75.23     93.96 o 
   4   8  22       41.39      -87.30    100.23 o 
   6   8  22       27.49     -109.19    109.19 o 
   8   8  22        3.92     -115.29    115.89 o 
  -7   9  22        0.71     -117.74    117.74 o 
  -5   9  22        1.67      -96.00     96.00 o 
  -3   9  22        0.14      -41.11    145.53 o 
  -1   9  22       27.32     -121.17    121.17 o 
   1   9  22       18.98     -100.87    100.87 o 
   3   9  22       12.78      -89.74    106.46 o 
   5   9  22      148.39       86.16    123.74 o 
   7   9  22       28.92      -83.48    117.06 o 
   9   9  22       20.98     -141.82    141.82 o 
  -8  10  22        1.18      -66.01    147.24 o 
  -6  10  22       55.98     -135.08    135.08 o 
  -4  10  22       60.10       59.94    142.02 o 
  -2  10  22       29.36      -39.09    135.16 o 
   0  10  22       38.72     -113.62    113.62 o 
   2  10  22        0.03     -103.53    103.53 o 
   4  10  22       65.44       42.80    124.76 o 
   6  10  22        0.85     -118.88    119.52 o 
   8  10  22       38.64     -212.59    219.13 o 
  -7  11  22       21.52     -174.55    174.55 o 
  -5  11  22       23.14     -151.08    151.08 o 
  -3  11  22       28.51     -134.91    134.91 o 
  -1  11  22       65.90     -110.23    110.23 o 
   1  11  22        3.27     -111.09    111.09 o 
   3  11  22       63.97      -45.44    112.16 o 
   5  11  22        4.21      -52.98    133.96 o 
  -6  12  22      108.96      -70.74    245.27 o 
  -4  12  22      111.69     -194.91    286.02 o 
  -2  12  22        0.02      -32.79    176.31 o 
   0  12  22       11.66      -20.82    122.96 o 
   2  12  22       31.30     -150.34    150.34 o 
   4  12  22       25.00     -213.36    213.36 o 
  -3  13  22       47.34     -241.81    241.81 o 
  -1  13  22        4.57     -232.58    232.58 o 
   1  13  22        8.44     -257.95    257.95 o 
   0   1  23     2668.26     2569.33    215.80 o 
  -1   2  23     1740.46     1448.43    158.58 o 
   1   2  23     1521.58     1164.30    164.19 o 
  -2   3  23     1081.99      788.72    132.64 o 
   0   3  23     2332.40     2323.29    233.67 o 
   2   3  23     1785.17     1805.19    152.41 o 
  -3   4  23     2483.10     2369.63    184.53 o 
  -1   4  23     1676.22     1614.83    170.94 o 
   1   4  23     1296.99     1163.38    146.15 o 
   3   4  23     2047.66     1924.31    154.58 o 
  -4   5  23     2687.74     2548.09    178.22 o 
  -2   5  23     1471.98     1184.03    147.91 o 
   0   5  23     1995.37     1889.89    172.07 o 
   2   5  23     1949.02     1867.37    160.10 o 
   4   5  23      911.98      444.13    108.39 o 
  -5   6  23      880.14      560.85    120.63 o 
  -3   6  23      839.96      652.14    133.71 o 
  -1   6  23     2009.03     2242.78    186.30 o 
   1   6  23     1430.23     1491.24    148.74 o 
   3   6  23      771.56      483.75    126.14 o 
   5   6  23     1054.38      910.99    135.05 o 
  -6   7  23      960.49      538.38    131.92 o 
  -4   7  23     1816.97     2117.64    212.65 o 
  -2   7  23     1372.48     1013.52    150.96 o 
   0   7  23     1531.36     1704.64    169.24 o 
   2   7  23     1455.05     1426.63    146.82 o 
   4   7  23     1797.70     1614.29    172.07 o 
   6   7  23     1301.31     1405.49    173.49 o 
  -7   8  23      778.74      705.19    157.67 o 
  -5   8  23     1262.29     1087.17    137.09 o 
  -3   8  23      829.56      699.49    137.85 o 
  -1   8  23     1801.18     1766.37    175.27 o 
   1   8  23      946.65      890.73    144.70 o 
   3   8  23     1562.22     1549.93    274.53 o 
   5   8  23     1389.97     1265.06    192.51 o 
   7   8  23      948.12     1025.42    178.19 o 
  -8   9  23      776.88      658.79    189.48 o 
  -6   9  23      708.77      513.79    136.99 o 
  -4   9  23      746.27      478.34    145.73 o 
  -2   9  23      750.45      514.53    152.04 o 
   0   9  23      727.61      646.63    150.39 o 
   2   9  23     1114.03      515.14    170.24 o 
   4   9  23      867.39      601.09    152.79 o 
   6   9  23      676.68      461.86    148.79 o 
   8   9  23     1733.55     2565.13    344.64 o 
  -7  10  23      907.38      878.43    358.67 o 
  -5  10  23      949.70      583.40    243.20 o 
  -3  10  23      979.96     1167.68    215.27 o 
  -1  10  23      784.70      551.22    174.64 o 
   1  10  23     1185.07      795.40    159.42 o 
   3  10  23     1107.16      879.60    167.25 o 
   5  10  23      641.79      371.37    149.83 o 
   7  10  23      748.66      454.01    308.70 o 
  -4  11  23      666.87      102.64    303.70 o 
  -2  11  23      784.59      651.61    345.60 o 
   0  11  23      474.25      188.60    157.19 o 
   2  11  23      588.91      306.92    217.01 o 
   4  11  23     1012.15      829.24    243.03 o 
  -3  12  23      562.66       59.59    287.17 o 
  -1  12  23      815.53      715.81    340.99 o 
   1  12  23      682.35      567.42    332.15 o 
   0   0  24     8774.04     9454.71    665.45 o 
   1   1  24       25.63      -82.39    104.30 o 
   0   2  24     4309.99     4456.81    238.26 o 
   2   2  24     2825.56     3434.73    247.75 o 
  -1   3  24       61.45      -90.57     90.57 o 
   1   3  24      259.23      -40.04    113.32 o 
   3   3  24       27.27      -83.91     83.91 o 
  -2   4  24     2699.53     2755.55    317.38 o 
   0   4  24     4731.31     5239.59    224.30 o 
   2   4  24     1685.45     1783.94    156.39 o 
   4   4  24     2332.15     2798.85    209.76 o 
  -3   5  24        0.27      -93.78     93.78 o 
  -1   5  24        7.89      -95.62     95.95 o 
   1   5  24      233.35       31.46    105.67 o 
   3   5  24       79.85      -79.48     93.70 o 
   5   5  24       10.18      -57.10     87.39 o 
  -4   6  24     2871.70     3078.59    221.86 o 
  -2   6  24     3611.11     4277.17    258.30 o 
   0   6  24     2737.92     2763.55    205.39 o 
   2   6  24     2629.27     2578.23    186.01 o 
   4   6  24     2988.18     3353.36    234.56 o 
   6   6  24     1029.50     1014.09    154.95 o 
  -5   7  24        5.89     -101.72    101.72 o 
  -3   7  24        0.08     -115.54    115.54 o 
  -1   7  24        4.19      -95.51     95.51 o 
   1   7  24        2.65      -94.60     94.60 o 
   3   7  24        0.58      -92.76     92.76 o 
   5   7  24        0.00     -101.63    101.63 o 
   7   7  24       14.52      -65.05    123.06 o 
  -6   8  24     1625.98     1458.80    233.26 o 
  -4   8  24     2031.25     2169.23    197.37 o 
  -2   8  24     3128.06     3913.01    242.86 o 
   0   8  24     2298.79     2155.00    258.74 o 
   2   8  24     3434.90     3967.07    246.56 o 
   4   8  24     3076.40     3290.08    232.90 o 
   6   8  24     2481.69     2864.64    247.20 o 
  -5   9  24       48.04     -213.36    213.36 o 
  -3   9  24        0.71       26.31    146.64 o 
  -1   9  24       24.20      -86.46    143.54 o 
   1   9  24       10.03        8.96    122.86 o 
   3   9  24        0.05     -109.50    109.50 o 
   5   9  24        6.07      -83.86    142.86 o 
  -2  10  24     1305.33      547.82    329.84 o 
   0  10  24     1754.31     1481.98    420.57 o 
   2  10  24     1927.77     1763.41    473.81 o 
   4  10  24     1182.07     1044.89    403.27 o 
   1  11  24        3.41     -177.48    177.48 o 
   0   1  25     1026.05     1106.20    179.10 o 
  -1   2  25      182.47      151.49    124.89 o 
   1   2  25      388.08      252.77    132.52 o 
  -2   3  25       40.30     -113.57    113.57 o 
   0   3  25        1.72     -101.40    101.40 o 
   2   3  25       59.26     -107.02    107.02 o 
  -3   4  25      279.12       98.51    111.26 o 
  -1   4  25      863.54      800.23    162.41 o 
   1   4  25      492.98      402.71    142.52 o 
   3   4  25      131.28       -6.97    103.98 o 
  -4   5  25       73.49        8.50    112.06 o 
  -2   5  25      305.85      345.47    123.04 o 
   0   5  25        2.07      -99.01     99.01 o 
   2   5  25      307.05      152.14    114.97 o 
   4   5  25       14.62     -103.09    103.09 o 
  -5   6  25        8.14      -62.13    123.79 o 
  -3   6  25      153.10       64.26    112.09 o 
  -1   6  25      254.22      120.84    117.94 o 
   1   6  25      185.97       66.65    111.78 o 
   3   6  25      134.13       79.68     99.14 o 
   5   6  25      221.17      -84.24    117.96 o 
  -6   7  25      121.94      -34.21    265.64 o 
  -4   7  25      107.38     -138.31    138.31 o 
  -2   7  25      451.61      366.69    134.56 o 
   0   7  25      345.84      177.79    122.67 o 
   2   7  25      276.93      150.13    136.10 o 
   4   7  25      232.43      185.51    135.08 o 
   6   7  25      223.47      211.82    287.17 o 
  -5   8  25      240.04      167.23    281.79 o 
  -3   8  25      337.51      210.91    165.28 o 
  -1   8  25      150.34      -71.18    149.61 o 
   1   8  25      336.68      166.96    234.89 o 
   3   8  25      420.06      328.30    170.83 o 
   5   8  25       13.80     -212.59    226.43 o 
   2   9  25      307.94      151.08    279.48 o 
   1   1  26      311.05      100.89    124.78 o 
   0   2  26      102.75       39.14    126.71 o 
   2   2  26       11.11     -108.57    108.57 o 
  -1   3  26      631.92      529.34    149.87 o 
   1   3  26     1242.32     1212.91    190.07 o 
   3   3  26      783.70      646.00    159.86 o 
  -2   4  26       18.22     -121.02    121.02 o 
   0   4  26      106.65       52.50    130.09 o 
   2   4  26       36.62     -114.35    114.35 o 
   4   4  26       35.06     -137.70    137.70 o 
  -3   5  26     1063.80     1007.11    204.00 o 
  -1   5  26      534.02      565.28    170.25 o 
   1   5  26      536.46      316.28    171.23 o 
   3   5  26      350.93      209.08    187.97 o 
   5   5  26      820.71      715.16    244.64 o 
  -4   6  26        6.17      -73.24    148.58 o 
  -2   6  26        1.20     -137.38    137.38 o 
   0   6  26       10.66     -110.59    165.14 o 
   2   6  26        3.21      -55.05    166.92 o 
   4   6  26       56.98     -231.81    231.81 o 
  -3   7  26      399.48      113.22    201.99 o 
  -1   7  26      691.96      539.05    256.42 o 
   1   7  26      451.05       80.35    251.42 o 
   3   7  26      718.07      745.80    321.00 o 
                                                 
